# Supplementary material for: Identification and characterization of male reproduction-related genes in pig (Sus scrofa) using transcriptome analysis
Source: BMC Genomics. 2020 Jun 1;21:381. doi: 10.1186/s12864-020-06790-w (PMC7268776; doi:10.1186/s12864-020-06790-w)
Supplement: Supplementary file 2 — Additional file 2: Table S8. TSGs in pig. [file 12864_2020_6790_MOESM2_ESM.xlsx]

## Sheet: Supplemental Table 7
Table S8. TSGs in pig
Gene_ID	Gene_name	Class	Tissue_tau	Pig_testis	Pig_brain	Pig_cerebellum	Pig_fat	Pig_heart	Pig_hypothalamus	Pig_kidney	Pig_liver	Pig_pituitary	Pig_skeletal_muscle
ENSSSCG00000000159	ASCL4	LCTSGs	0.990935	1.42261	0	0	0	0	0	0	0.074859	0	0
ENSSSCG00000000371	PMEL	LCTSGs	0.947127	2.67679	0.0765285	0.116615	0.187955	0	0.058514	0.021782	0.0333995	0.164204	0
ENSSSCG00000000679	LRRC23	LCTSGs	0.926375	54.0821	0.196935	0.477368	0.080216	0.326614	2.54731	0	0.0267585	0.470125	0.049782
ENSSSCG00000000863	SYCP3	LCTSGs	0.999535	282.767	0	0	0.023912	0	0	0	0	0	0
ENSSSCG00000001048	ADTRP	LCTSGs	0.913533	41.8387	0	0	0.0288525	0	0	0	17.0943	0	0
ENSSSCG00000001214	GPX5	LCTSGs	1	1.40604	0	0	0	0	0	0	0	0	0
ENSSSCG00000001234	TRIM10	LCTSGs	0.989827	16.159	0	0.0736665	0	0	0.0099685	0	0.191992	0	0.003626
ENSSSCG00000001735	RHAG	LCTSGs	1	6.77136	0	0	0	0	0	0	0	0	0
ENSSSCG00000002134	RNASE10	LCTSGs	0.954618	6.0995	0.159603	0	0	0.079781	0.42118	0.251359	0	0	0
ENSSSCG00000002297	RDH12	LCTSGs	0.94049	54.1345	0.718589	0	0.354023	0.0905775	2.2929	0	0.024827	0	0
ENSSSCG00000002356	BBOF1	LCTSGs	0.987409	67.3278	0.088222	0	0	0	0.30975	0	0	0.132389	0
ENSSSCG00000002380	ZC2HC1C	LCTSGs	0.946944	132.233	0.201341	0.127221	0.049399	0.076052	0.95107	0.663417	0	1.08344	0
ENSSSCG00000002524	AMN	LCTSGs	0.981836	1.14667	0	0	0	0.0271425	0	125.066	0	0	0
ENSSSCG00000002821	CCL22	LCTSGs	0.985533	83.0902	0	0	0.119993	0.193147	0	0.109293	0.0283345	0.168222	0
ENSSSCG00000003051	CD177	LCTSGs	0.978488	2.63537	0	0	0	0	0.185244	0.037767	0.0438075	0	0
ENSSSCG00000003083	CBLC	LCTSGs	0.959576	3.1375	0	0	0.0304755	0.003086	0	0.456144	0.113776	0	0
ENSSSCG00000003441	AADACL3	LCTSGs	1	1.11651	0	0	0	0	0	0	0	0	0
ENSSSCG00000003498	UBXN10	LCTSGs	0.921904	33.7243	0.190572	0	0	0	2.61869	0.324179	0.225002	0.731664	0
ENSSSCG00000004477	IMPG1	LCTSGs	0.937545	3.1363	0	0.1955	0	0	0	0.858003	0	0	0
ENSSSCG00000004597	AQP9	LCTSGs	0.910222	2.87494	0.0055935	0.0663735	1.64862	0.53169	0.216968	0.258742	87.4354	0.2836	0.128377
ENSSSCG00000005059	TBPL2	LCTSGs	0.988956	2.25631	0	0	0	0	0	0	0	0.124505	0
ENSSSCG00000005618	CFAP157	LCTSGs	0.918254	21.5996	0.847639	0.211243	0.188589	0.103256	0.83492	0.39999	0.028381	0.206301	0.060045
ENSSSCG00000005938	COL22A1	LCTSGs	0.91567	9.87504	1.08013	0	0.023307	0.0145715	1.42126	0	0	0.117595	0.0469205
ENSSSCG00000006106	CDH17	LCTSGs	0.986177	1.57579	0	0	0.0337965	0	0	0.041587	0.044692	0	0
ENSSSCG00000006380	SLAMF1	LCTSGs	0.968996	3.16323	0.152866	0	0.0375565	0.0121195	0.152645	0.054323	0.0096805	0	0.002235
ENSSSCG00000006397	FCRL6	LCTSGs	0.998162	1.01847	0	0	0	0	0.011689	0	0	0	0
ENSSSCG00000006400	SLAMF9	LCTSGs	0.957864	1.23062	0.027243	0	0.240446	0.052944	0	0	0.0103565	0	0
ENSSSCG00000006598	KPRP	LCTSGs	0.988802	1.18351	0	0	0.0818875	0	0	0	0	0	0
ENSSSCG00000006614	THEM5	LCTSGs	0.935492	4.20492	0	0	0.696386	0.027338	0.197209	0.248881	0	0	0
ENSSSCG00000006688	ANKRD35	LCTSGs	0.921025	1116.92	1.29443	0.495368	1.08949	0.576197	2.24503	0.358228	0.119888	1.30323	0.142729
ENSSSCG00000007063	ANKEF1	LCTSGs	0.922165	54.3473	0.0812825	0	0.634923	0	0.11361	0	0	7.45072	0
ENSSSCG00000007332	GHRH	LCTSGs	0.971351	1.05331	0	0	0	0	15.2858	0	0	0	0
ENSSSCG00000007778	CCDC189	LCTSGs	0.92874	53.7961	0.15678	0	0.477957	0.121216	0.694875	0.643758	0.260608	0.799069	0.0762615
ENSSSCG00000008045	BRICD5	LCTSGs	1	1.23893	0	0	0	0	0	0	0	0	0
ENSSSCG00000008319	CD207	LCTSGs	0.928482	3.71108	0	0	0.015941	0	0.035439	0.258551	16.1831	0	0
ENSSSCG00000008830	CWH43	LCTSGs	0.920429	3.00718	0.0576085	0	0	0	0.29138	0	0.027084	0.926323	0
ENSSSCG00000009100	TNIP3	LCTSGs	0.976887	6.49647	0	0	0.041199	0.033081	0.0305355	0.068841	0.0237245	0	0.253594
ENSSSCG00000009179	MTTP	LCTSGs	0.914652	5.02887	0.0336625	0.0437675	0.073336	0.0314255	0.353268	0.871778	57.5719	0.238737	0.0087965
ENSSSCG00000009630	EGR3	LCTSGs	0.926366	1.07049	11.6431	0	0.222489	0.14564	0.149528	0.096143	0.083008	0	0.357735
ENSSSCG00000010912	KIF14	LCTSGs	0.913254	16.4764	0	0	0.551504	0.960928	0.032917	0.61258	0.382781	0	0.331819
ENSSSCG00000011737	SERPINI2	LCTSGs	0.928958	1.13878	0.051432	0	0	0	2.55185	0	0	0	0
ENSSSCG00000011855	IQCG	LCTSGs	0.972525	65.9814	0	0	0.0855415	0.017894	0.238587	0.063949	0	0.92232	0.010385
ENSSSCG00000012019	TMPRSS15	LCTSGs	0.979083	8.25074	0	0	0.0466195	0.0752535	0.164183	0	0.003696	0.095987	0.054777
ENSSSCG00000012774	DUSP9	LCTSGs	0.914476	1.07397	1.36518	0	0.064756	0	0.971676	32.433	0.446885	0	0
ENSSSCG00000013482	C19orf71	LCTSGs	0.997984	287.638	0.025564	0	0.0318175	0.047287	0	0	0	0	0
ENSSSCG00000013765	RLN3	LCTSGs	0.910078	3.08229	0.298391	0	0.318889	0	0.546681	0.060755	0.111147	0	0
ENSSSCG00000015272	OPTC	LCTSGs	0.997171	13.2789	0.055435	0	0.013843	0	0	0	0	0	0
ENSSSCG00000015536	LHX4	LCTSGs	0.997357	2.69977	0	0	0	0	0.0316045	0	0	0	0
ENSSSCG00000016867	CCDC152	LCTSGs	0.912926	11.0394	0.115441	0.176866	0.101605	0.085483	0.0909705	0.635265	1.50963	0	0
ENSSSCG00000017271	CACNG1	LCTSGs	0.928453	5.50698	0.071792	0.08205	0.734983	0	0.0137405	0.032939	0.017153	0.148763	73.2673
ENSSSCG00000017556	ANKRD40CL	LCTSGs	0.970365	4.62229	0	0	0	0	0	0	0	0.533473	0.033567
ENSSSCG00000017571	EME1	LCTSGs	0.938533	10.8998	0	0.0494895	0.42338	0.497657	0.0081455	0.173405	0.216573	0.0856015	0.125912
ENSSSCG00000017770	PROCA1	LCTSGs	0.925646	216.818	0.509058	0.846442	0.098463	0.794524	1.04077	0.236486	0	1.29375	0.154289
ENSSSCG00000017932	ASGR2	LCTSGs	0.923487	19.6835	0.061996	0	0.08715	0	0	0	99.2685	0	0
ENSSSCG00000021448	CCDC17	LCTSGs	0.978504	18.8782	0.0316335	0	0.148255	0.241348	0	0	0.0180515	0.175793	0.013046
ENSSSCG00000022035	SPINK7	LCTSGs	1	4.30956	0	0	0	0	0	0	0	0	0
ENSSSCG00000022261		LCTSGs	1	2.0205	0	0	0	0	0	0	0	0	0
ENSSSCG00000022721	CDH16	LCTSGs	0.969531	1.38359	0	0.273518	0.0853215	0.183231	0	342.335	0.0356015	0.17052	0.049348
ENSSSCG00000023074	KLK4	LCTSGs	0.975497	6.82371	0.052291	0.328638	0	0	0	0.125856	0	0	0
ENSSSCG00000023261	GDF5	LCTSGs	0.947623	1.00416	0.072298	0	0.108157	0.025959	0	0.027933	0	0	0.107433
ENSSSCG00000023487	MSLNL	LCTSGs	1	1.37476	0	0	0	0	0	0	0	0	0
ENSSSCG00000023647	WNT8A	LCTSGs	1	3.9693	0	0	0	0	0	0	0	0	0
ENSSSCG00000024496	NSUN7	LCTSGs	0.913349	71.3051	0.434528	0.644946	0	0.0212975	1.21916	0.356326	0.0085945	2.77778	0.019469
ENSSSCG00000025529	FAM3D	LCTSGs	0.999658	78.0898	0	0	0	0	0	0	0.0135325	0	0
ENSSSCG00000026386	SLC30A2	LCTSGs	0.928246	1.22415	0.132413	0	0.468191	0.0517225	0.0761095	9.64055	0.013165	0	0.085956
ENSSSCG00000028331	IL1R2	LCTSGs	0.920221	2.434	0	0	0.793717	0.0872325	0.0821975	0.022213	0.067075	0	0.053399
ENSSSCG00000028706	MORN1	LCTSGs	0.935709	6.63891	0.223987	0	0.061749	0	0.0861025	0.420331	0	0.617636	0
ENSSSCG00000029295	BPIFB4	LCTSGs	0.998607	2.91317	0.0172575	0	0	0	0	0	0	0	0
ENSSSCG00000029513	TEX28	LCTSGs	1	1.90733	0	0	0	0	0	0	0	0	0
ENSSSCG00000030733	DEFB124	LCTSGs	1	2.20851	0	0	0	0	0	0	0	0	0
ENSSSCG00000030781	C17orf67	LCTSGs	0.949861	3.69304	0.237177	0	0	0.0502045	0.546289	0	0	0	0
ENSSSCG00000032215	FOXD3	LCTSGs	0.928751	3.99863	0	0	0.295334	0.350683	0	0	0	0	0.603962
ENSSSCG00000032662	FGF6	LCTSGs	0.914034	1.35502	0.052125	0	0.010754	0	0.005898	0	0	0	2.30087
ENSSSCG00000033777	GPR152	LCTSGs	0.979803	1.31083	0.0703905	0	0.050762	0	0.031761	0	0.0034555	0	0
ENSSSCG00000033887	PLA2G2E	LCTSGs	0.975314	4.51942	0	0	0.461602	0	0	0	0	0	0
ENSSSCG00000034291	ZAR1L	LCTSGs	0.917425	2.58725	0.094113	0.493511	0.102593	0.0322785	0.0217355	0.025691	0.055649	0.231378	0.0198505
ENSSSCG00000034610		LCTSGs	0.924631	6.24675	0.0220475	0	0.137275	0.198803	0.046167	0.139466	0	1.276	0.0136605
ENSSSCG00000034919	GDA	LCTSGs	0.910471	1.29801	31.6871	0.0784425	0	0	5.4041	0	0	0.046208	0
ENSSSCG00000035529	GKN1	LCTSGs	1	1.33886	0	0	0	0	0	0	0	0	0
ENSSSCG00000035545	OR9Q2	LCTSGs	1	1.19729	0	0	0	0	0	0	0	0	0
ENSSSCG00000035583	PKDREJ	LCTSGs	0.969256	140.677	0.171208	0.0832265	0.231339	0.458404	0.138758	0.132631	0.284915	0.0251495	0.0173535
ENSSSCG00000036621	FAM229B	LCTSGs	0.972186	160.188	0.348403	0	0.017441	0.045151	0.48694	0.071143	0	0.546677	0.0104435
ENSSSCG00000036867	C11orf71	LCTSGs	0.940832	508.137	0.587043	0	1.05289	0.348474	0.570805	0.611623	0.457522	0.443088	0.181231
ENSSSCG00000038721	PATE2	LCTSGs	0.989354	1.50375	0	0	0	0	0.024892	0	0	0.0653995	0
ENSSSCG00000039825		LCTSGs	0.931667	9.67064	0	0	0	434.369	0	0	2.93269	0	0
ENSSSCG00000040224	RSPH1	LCTSGs	0.930493	18.581	0.472529	0	0	0	1.83601	0.038768	0	0.481934	0
ENSSSCG00000040947	REG4	LCTSGs	1	1.43996	0	0	0	0	0	0	0	0	0
ENSSSCG00000000103	DMC1	MCTSGs	0.979207	28.8629	0	0.152915	0	0.0106125	0.071824	0	0	0.512005	0
ENSSSCG00000000550	SMCO2	MCTSGs	0.986073	144.332	0	0	0	0	0	0.866532	0	0	0
ENSSSCG00000000623	BCL2L14	MCTSGs	0.920473	55.5564	0.0899555	0.0554865	0.605502	0.665594	0.23155	0.363823	1.04489	0.413963	0.202179
ENSSSCG00000000721	DYRK4	MCTSGs	0.966788	62.8978	0.178027	0.643864	0.0762505	0	0.191695	0.124821	0	0.240182	0
ENSSSCG00000000739	FOXM1	MCTSGs	0.911602	39.2209	0.241327	0.10443	0.703275	0.975595	0.0463495	0.812333	0.583952	0.025793	0.329707
ENSSSCG00000000740	TEX52	MCTSGs	1	12.1841	0	0	0	0	0	0	0	0	0
ENSSSCG00000000976	MOV10L1	MCTSGs	0.983655	47.3401	0.221937	0	0	0	0.447847	0	0	0	0
ENSSSCG00000001576	TMEM217	MCTSGs	0.99488	49.8818	0.135954	0	0	0	0.0550505	0	0	0	0
ENSSSCG00000001879	ODF3L1	MCTSGs	0.991524	9.74199	0.031012	0	0.141958	0	0	0	0	0	0.017994
ENSSSCG00000002286	FAM71D	MCTSGs	0.98608	256.036	0.0987465	0	0	0	0	0.156607	0.075316	0.338165	0.0959865
ENSSSCG00000002442	CATSPERB	MCTSGs	0.999301	25.5088	0	0	0.0208345	0	0	0	0	0	0
ENSSSCG00000002657		MCTSGs	0.990083	16.8819	0	0	0	0	0.238439	0	0	0	0.0445075
ENSSSCG00000002782	PLEKHG4	MCTSGs	0.992081	2.48851	0	0	0.0931325	0	0	0	0	0	0
ENSSSCG00000002957	GGN	MCTSGs	0.930537	66.1131	0.624565	0	1.2629	0.370389	0.578434	0.230767	0.186335	0.104773	0.0812825
ENSSSCG00000003336	TTLL10	MCTSGs	0.998583	38.9633	0	0	0	0	0.048151	0	0	0	0
ENSSSCG00000003575	CD164L2	MCTSGs	0.924202	11.5964	0	0	2.896	0	0.140119	0	0	0.267647	0
ENSSSCG00000003847	DMRTB1	MCTSGs	0.990914	6.15093	0.133678	0	0	0	0.03603	0	0	0	0
ENSSSCG00000004308	SPACA1	MCTSGs	0.976124	399.275	0.0649835	0.201114	0.15687	0	0.069407	0	0.250999	0.830638	0
ENSSSCG00000004638	USP50	MCTSGs	1	435.435	0	0	0	0	0	0	0	0	0
ENSSSCG00000004681	TRIM69	MCTSGs	1	184.508	0	0	0	0	0	0	0	0	0
ENSSSCG00000005727	CFAP77	MCTSGs	0.944735	3.77256	0.109057	0	0	0	0.678833	0.168537	0	0	0
ENSSSCG00000006068	FBXO43	MCTSGs	0.982434	16.5831	0.426124	0	0.023671	0	0	0.058337	0	0	0.0183545
ENSSSCG00000006205	MCMDC2	MCTSGs	0.984691	7.98961	0.0229635	0	0.018134	0	0.032702	0	0	0.243305	0.012013
ENSSSCG00000006639	C1orf56	MCTSGs	0.954595	473.102	0.188409	0.265492	0.278612	0.416795	0.153534	0.413706	0.147088	0.80038	0.351651
ENSSSCG00000006750	SYCP1	MCTSGs	0.987471	26.0021	0	0	0	0	0	0.091623	0	0.328404	0
ENSSSCG00000006787	TMIGD3	MCTSGs	0.99166	918.493	0	0	0.0469325	0.0864695	0.226724	0.15118	0.038985	0	0
ENSSSCG00000007236	TTLL9	MCTSGs	0.957496	37.6513	0.474498	0	0	0	1.57805	0	0	0.064652	0
ENSSSCG00000007305	SPAG4	MCTSGs	0.977061	59.6862	0.589888	0.16659	0	0	0.258431	0	0	0	0
ENSSSCG00000007313	CNBD2	MCTSGs	0.971321	112.002	0.085557	0	0.101873	0.692978	0.13118	0.048359	0.138265	0.189404	0.0420215
ENSSSCG00000007505	CTCFL	MCTSGs	0.932298	1.81556	0	0	0.879005	0	0	0	0	0	0
ENSSSCG00000007649	GPC2	MCTSGs	0.922769	20.6932	1.15856	0.288546	0	0.183778	1.17246	0.085769	0.01197	0	0.080093
ENSSSCG00000007904	TEKT5	MCTSGs	0.998249	61.066	0	0	0	0.026898	0	0	0	0	0.039265
ENSSSCG00000008063	PRSS41	MCTSGs	0.994334	1.44881	0	0	0	0	0.0467275	0	0	0	0
ENSSSCG00000008165	RFX8	MCTSGs	1	7.62613	0	0	0	0	0	0	0	0	0
ENSSSCG00000008196	FAM178B	MCTSGs	0.913764	9.72918	0	0	0.721419	1.18463	0.142484	0.189758	0.110833	0	0.11078
ENSSSCG00000008384	C2orf74	MCTSGs	0.933348	214.683	0.474876	1.64728	0	0.150515	2.2443	0	0	0.72353	0
ENSSSCG00000008544	C2orf16	MCTSGs	0.99835	20.2021	0	0.0296395	0	0	0	0	0.016266	0	0
ENSSSCG00000008834	SPATA18	MCTSGs	0.942116	181.705	0.560441	0	0.475909	0.136248	1.95569	0.258491	0	0.399128	0.106924
ENSSSCG00000009566		MCTSGs	0.985238	284.829	0.173991	0.377119	0	0	0.099912	0.122	0	0	0.0624715
ENSSSCG00000010273	TBATA	MCTSGs	0.987818	93.4836	0	0	0.0143875	0.391647	0.166384	0	0	0	0
ENSSSCG00000010384	LRRC18	MCTSGs	0.980459	192.961	0	0	0	0	0.461302	0.107195	0	0.560925	0
ENSSSCG00000010701	BTBD16	MCTSGs	1	52.3815	0	0	0	0	0	0	0	0	0
ENSSSCG00000010873	C1orf100	MCTSGs	1	73.1075	0	0	0	0	0	0	0	0	0
ENSSSCG00000010980	C9orf24	MCTSGs	0.94047	166.432	1.59985	0	0.195896	0.226203	1.82164	0.171793	0.032041	0.118833	0.067698
ENSSSCG00000011030	CUBN	MCTSGs	0.9746	1.38052	0.012616	0	0.021901	0.04171	0.0133115	116.004	0.0013665	0.134119	0.0058065
ENSSSCG00000011309	KIF15	MCTSGs	0.921137	113.996	0.0522425	0	1.11281	0.822798	0.04102	1.13012	0.659821	0.0944785	0.777306
ENSSSCG00000011439	PHF7	MCTSGs	0.973511	1275.46	0.051312	0.0668295	0.763743	0.379464	0.22272	0.205903	0.085948	0.22837	0.024998
ENSSSCG00000011591	H1FOO	MCTSGs	1	1.26002	0	0	0	0	0	0	0	0	0
ENSSSCG00000012186	MAGEB18	MCTSGs	0.999252	18.5399	0	0	0.0202045	0	0	0	0	0	0
ENSSSCG00000013081	PPP1R32	MCTSGs	0.98057	90.8558	0	0	0	0	1.20443	0	0	0	0
ENSSSCG00000013310	C11orf91	MCTSGs	0.981156	12.8865	0	0	0.124574	0.063502	0.060875	0.058378	0.0279505	0.131827	0
ENSSSCG00000013769	C19orf67	MCTSGs	0.964415	107.559	0.354911	0	0.357243	0.446148	0.221191	0.228999	0.068033	0	0.05256
ENSSSCG00000013854	CIB3	MCTSGs	0.994289	9.21599	0	0	0	0	0	0.126883	0	0	0
ENSSSCG00000014233		MCTSGs	0.959493	288.531	0.381234	0	0.112142	0.0306775	2.53149	0.344766	0	0	0.0502235
ENSSSCG00000015291	LEMD1	MCTSGs	1	86.112	0	0	0	0	0	0	0	0	0
ENSSSCG00000015527	TDRD5	MCTSGs	0.996068	12.9017	0.0076725	0	0	0	0.0892645	0	0	0	0
ENSSSCG00000015591	SPATA45	MCTSGs	0.944257	428.13	0.0035405	2.72466	0.032415	0.081	0.444324	0	0	1.98137	0.165051
ENSSSCG00000015628	SPATA48	MCTSGs	0.985823	24.5109	0.129267	0	0	0	0.338738	0	0	0	0
ENSSSCG00000015795	CCDC110	MCTSGs	0.934587	154.798	0.628682	0.477297	0.0093025	0.13414	0.828753	0.185631	0	0.996303	0.638623
ENSSSCG00000016179	TNP1	MCTSGs	1	10385.2	0	0	0	0	0	0	0	0	0
ENSSSCG00000016187	CATIP	MCTSGs	0.936165	7.63756	0.060278	0.378866	0.0158805	0.0312395	0.831689	0.064149	0.007165	0.147811	0
ENSSSCG00000016203	CFAP65	MCTSGs	0.944035	14.5081	0.15724	0	0.002857	0.0015995	1.60472	0.010637	0	0.297521	0.001932
ENSSSCG00000016332		MCTSGs	0.988462	27.4357	0.076608	0.097095	0.0099195	0.120414	0.01728	0	0.01029	0	0.030661
ENSSSCG00000016583	FAM71F2	MCTSGs	0.938514	356.686	0.984518	0	1.91325	0.032787	1.10646	0	0.03153	0.652985	0.206977
ENSSSCG00000017364	C17orf53	MCTSGs	0.924661	11.8262	0.073328	0	0.507355	0.253746	0.264838	0.438163	0.182854	0	0.292444
ENSSSCG00000017413	HSPB9	MCTSGs	1	3.85727	0	0	0	0	0	0	0	0	0
ENSSSCG00000017706	HEATR9	MCTSGs	0.967165	3.56079	0	0.213798	0	0	0	0	0	0.274077	0.01254
ENSSSCG00000021265	ACR	MCTSGs	0.998312	255.313	0	0	0.0153695	0	0	0	0	0	0.071464
ENSSSCG00000021482	PLAAT5	MCTSGs	0.999768	143.712	0	0	0	0	0	0	0.0104575	0	0
ENSSSCG00000021617	FNDC8	MCTSGs	1	210.609	0	0	0	0	0	0	0	0	0
ENSSSCG00000021711	C16orf86	MCTSGs	0.941518	17.0537	0.045718	1.51526	0.0762205	0	0.0425315	0.14803	0	0.315473	0.0288445
ENSSSCG00000022643	KATNAL2	MCTSGs	0.920474	23.9558	0.0573345	0.157604	0.019403	0.090067	0.516213	1.43857	0	0.924	0.0335505
ENSSSCG00000023679	LRRIQ4	MCTSGs	0.999039	11.5017	0	0	0.022088	0	0	0	0	0	0
ENSSSCG00000024357	DNAI2	MCTSGs	0.945628	28.12	0.166944	0.060091	0.0064365	0	3.00637	0	0	0.0436825	0
ENSSSCG00000024718	RIBC2	MCTSGs	0.963536	13.1481	0.0556435	0	0.009888	0	1.05087	0.091188	0	0	0
ENSSSCG00000025915	GLIPR1L2	MCTSGs	0.973656	8.96429	0	0.2705	0	0	0.0302445	0	0	0.317701	0
ENSSSCG00000025975	FAM83E	MCTSGs	0.973108	1.9605	0	0	0	0	0.0089235	0.041773	0.0042835	0.220303	0.0095555
ENSSSCG00000026160	MROH9	MCTSGs	1	2.36901	0	0	0	0	0	0	0	0	0
ENSSSCG00000026409	TYR	MCTSGs	0.93759	8.56585	0.041649	0	0	0	0	0.461776	0	1.30304	0.013824
ENSSSCG00000027300	TNP2	MCTSGs	0.990504	2187.02	0	0	0	0	0	0.525649	0.264719	0	0
ENSSSCG00000027989	FAM187B	MCTSGs	0.978485	176.848	0.319436	0	0.0322075	0.0430805	0.270469	0	0.510935	0	0
ENSSSCG00000028122	LCA5L	MCTSGs	0.949427	63.7718	0.0894955	0.939836	0.0055555	0.0162945	0.242791	0.135947	0.0100945	1.16735	0
ENSSSCG00000030069	NOXRED1	MCTSGs	0.996334	40.4065	0.130681	0	0	0	0	0	0	0	1.7e-05
ENSSSCG00000030606		MCTSGs	1	8.18863	0	0	0	0	0	0	0	0	0
ENSSSCG00000031107	GLT6D1	MCTSGs	0.980239	6.18605	0.224815	0	0	0	0.159463	0	0	0	0
ENSSSCG00000031161	CKLF	MCTSGs	0.992279	149.082	0	0.309737	0	0	0.0815495	0	0	0	0
ENSSSCG00000031207	PLAC1	MCTSGs	0.942461	19.8288	0.207527	0.260433	0.0206895	0	0.568009	0.644889	0	0	0.202467
ENSSSCG00000032244	SPESP1	MCTSGs	0.996695	341.171	0	0	0	0	0.0519475	0	0	0.130803	0
ENSSSCG00000032811	ODF3L2	MCTSGs	0.994727	90.6766	0.131455	0	0	0	0.0951875	0	0	0	0
ENSSSCG00000032893		MCTSGs	1	387.768	0	0	0	0	0	0	0	0	0
ENSSSCG00000033313	C7orf31	MCTSGs	0.992983	106.281	0.082189	0	0	0	0.241459	0	0	0	0
ENSSSCG00000034119	MEIG1	MCTSGs	0.961875	176.324	0.146092	0	0.144205	0.014232	0.0348875	0.487922	0	1.82486	0.021597
ENSSSCG00000034460		MCTSGs	0.920554	21.558	1.67495	0.452946	0.0157475	0.018002	0.528386	0.072906	0.003081	0.379058	0.018167
ENSSSCG00000034963	IQCH	MCTSGs	0.960985	19.805	0.0345595	0.414642	0.0149915	0.0159845	0.114764	0	0.011523	0.691497	0.0085025
ENSSSCG00000035071	DCST1	MCTSGs	0.918684	17.4107	0	0	6.40773	0	0	0.074146	0.0594715	0	0
ENSSSCG00000035612	COX6B2	MCTSGs	0.976151	312.471	0	0	0.0176355	1.18112	0.118777	0.13403	0.0962255	0	0.112381
ENSSSCG00000035850	CATSPERE	MCTSGs	0.95957	10.6136	0.172402	0	0	0	0.188278	0	0	0.751919	0
ENSSSCG00000036177		MCTSGs	0.9968	43.2661	0.0638575	0	0	0	0.0483995	0	0	0	0
ENSSSCG00000036566	LY6G6C	MCTSGs	0.969066	44.0829	0.0299015	0	0.360614	0	0.520718	0.024484	0	0	0.322528
ENSSSCG00000036706	SRMS	MCTSGs	0.996858	4.97308	0.051843	0	0	0	0	0	0	0	0
ENSSSCG00000037753	C17orf98	MCTSGs	0.994306	68.2586	0	0	0.03613	0	0.069444	0	0	0	0.121372
ENSSSCG00000037757	C4orf45	MCTSGs	0.999117	108.155	0	0	0.038017	0	0	0	0	0	0
ENSSSCG00000037822	FBXL13	MCTSGs	0.98291	8.66753	0	0.145802	0.020591	0.0078895	0.0784195	0	0	0.115288	0
ENSSSCG00000037866	MAGEA10	MCTSGs	0.987399	15.1962	0	0	0	0	0.371389	0	0	0	0
ENSSSCG00000038107		MCTSGs	0.927423	309.636	4.75364	0.216399	0.113351	0	2.53114	0.104249	0.169278	0.195025	0
ENSSSCG00000039233		MCTSGs	1	67.8156	0	0	0	0	0	0	0	0	0
ENSSSCG00000039345	FATE1	MCTSGs	0.991718	142.274	0	0	0.073657	0	0.348519	0	0	0	0
ENSSSCG00000039878	PLD6	MCTSGs	0.994544	161.869	0.284112	0	0	0	0	0	0	0	0
ENSSSCG00000040146	PRSS45P	MCTSGs	0.922938	8.77031	0.0335435	0	0.305459	0	1.4393	0.444264	0.011623	0	0.0104925
ENSSSCG00000040454	TEX43	MCTSGs	1	386.414	0	0	0	0	0	0	0	0	0
ENSSSCG00000040481	DMRT3	MCTSGs	0.960014	1.01526	0.266726	0	0.0158735	0	0	0	0	0	0
ENSSSCG00000040594	C3orf20	MCTSGs	0.989617	48.86	0	0.0771145	0	0	0	0	0.0037185	0.332827	0
ENSSSCG00000040674	MAJIN	MCTSGs	1	12.5425	0	0	0	0	0	0	0	0	0
ENSSSCG00000000081		HCTSGs	0.998321	19.5827	0	0	0	0	0.0467525	0	0	0	0
ENSSSCG00000000132	TEX33	HCTSGs	0.982423	161.1	0	0	0.055324	0	0.069609	0.64844	0.201978	0	0
ENSSSCG00000000589	CAPZA3	HCTSGs	1	559.278	0	0	0	0	0	0	0	0	0
ENSSSCG00000000590	PLCZ1	HCTSGs	1	129.562	0	0	0	0	0	0	0	0	0
ENSSSCG00000000651	CLEC12B	HCTSGs	0.971066	63.5332	0	0	0.116093	0.230989	0.096257	0.448731	0	0	0.356538
ENSSSCG00000000924	C12orf50	HCTSGs	0.983383	246.239	0.124567	0	0.0638675	0.0605165	0.136738	0.218471	0.114887	0.056358	0.101514
ENSSSCG00000000963	SYCE3	HCTSGs	1	104.124	0	0	0	0	0	0	0	0	0
ENSSSCG00000001555	SLC26A8	HCTSGs	0.993386	120.52	0.0490535	0	0	0	0	0	0.079973	0.174564	0
ENSSSCG00000001736	CRISP2	HCTSGs	0.999473	3387.82	0	0	0	0	0.0393345	0	0	0	0
ENSSSCG00000001915	TBC1D21	HCTSGs	1	99.33	0	0	0	0	0	0	0	0	0
ENSSSCG00000001926		HCTSGs	0.99148	122.14	0	0	0	0	0.0579895	0.179928	0	0.158658	0
ENSSSCG00000001939	TTC6	HCTSGs	1	15.9955	0	0	0	0	0	0	0	0	0
ENSSSCG00000002241	NUTM1	HCTSGs	0.954457	18.3689	0.259813	0.63132	0.0056895	0.012332	0.51932	0.04811	0.011312	0	0
ENSSSCG00000002284		HCTSGs	0.997869	196.589	0	0	0	0	0	0.106696	0	0	0
ENSSSCG00000002391	LRRC74A	HCTSGs	1	14.0805	0	0	0	0	0	0	0	0	0
ENSSSCG00000002552	TDRD9	HCTSGs	0.985168	10.287	0	0	0.067477	0.014981	0.092946	0.035912	0	0	0.12659
ENSSSCG00000002675	DNAAF1	HCTSGs	0.959896	373.621	0.437758	0.525219	0.07993	0.025081	1.47315	0.172457	0.008045	0.125022	0.0634875
ENSSSCG00000002781	KCTD19	HCTSGs	0.993878	105.033	0	0	0.028464	0	0.0327405	0	0	0.0592575	0.149233
ENSSSCG00000002809	TEPP	HCTSGs	1	45.941	0	0	0	0	0	0	0	0	0
ENSSSCG00000002817	DRC7	HCTSGs	0.925597	15.0792	0.223998	0.045665	0.0374975	0	3.05977	0.043926	0	0.141352	0
ENSSSCG00000002839	C16orf78	HCTSGs	1	77.6724	0	0	0	0	0	0	0	0	0
ENSSSCG00000002986	SELENOV	HCTSGs	0.979898	166.221	0.0257585	0.800404	0.0940175	0.0170775	0.228702	0	0	0	0
ENSSSCG00000003043	DMRTC2	HCTSGs	0.992954	34.7723	0.174945	0	0	0	0.0678325	0	0	0	0
ENSSSCG00000003044	LYPD4	HCTSGs	0.920874	155.728	0.978156	1.20142	0.670926	0.225191	0.844436	0.355363	0.439772	0.139968	0
ENSSSCG00000003052		HCTSGs	1	231.714	0	0	0	0	0	0	0	0	0
ENSSSCG00000003066	IRGC	HCTSGs	0.993042	227	0.0708225	0.122832	0.002061	0.057225	0.032585	0.048013	0	0	0.01924
ENSSSCG00000003119	ZNF541	HCTSGs	0.979079	20.2357	0.0074065	0	0.0455775	0.074199	0.187436	0	0	0.314713	0.006446
ENSSSCG00000003131	SYNGR4	HCTSGs	0.994095	121.834	0.0362075	0	0.019827	0.0406845	0	0	0.144378	0	0.0260785
ENSSSCG00000003142	IZUMO1	HCTSGs	0.934462	23.5345	0.464844	0.235512	0.103028	0.204639	0	0.282108	0.040824	0	1.0576
ENSSSCG00000003191	TSKS	HCTSGs	0.980778	171.625	0.146777	0	0.495727	0.0267185	0.102129	0.020937	0.230249	0	0
ENSSSCG00000003442	C1orf158	HCTSGs	1	54.8476	0	0	0	0	0	0	0	0	0
ENSSSCG00000003623		HCTSGs	0.99037	56.1871	0.197117	0	0	0	0.186248	0	0	0	0
ENSSSCG00000003717	PSMA8	HCTSGs	1	75.3537	0	0	0	0	0	0	0	0	0
ENSSSCG00000003803	C1orf141	HCTSGs	0.988137	73.504	0.0216065	0.0896505	0.0448325	0	0	0.33879	0	0	0.0175335
ENSSSCG00000004794	TMCO5A	HCTSGs	0.997089	453.705	0	0.17387	0	0	0	0	0	0	0
ENSSSCG00000005121		HCTSGs	1	316.656	0	0	0	0	0	0	0	0	0
ENSSSCG00000005129	IZUMO3	HCTSGs	1	78.9567	0	0	0	0	0	0	0	0	0
ENSSSCG00000005236	DMRT1	HCTSGs	0.997682	32.386	0	0	0	0	0	0	0	0.0759235	0
ENSSSCG00000005340	CCIN	HCTSGs	0.991942	283.378	0.017726	0.136187	0.109252	0.0271115	0.054116	0.041667	0	0	0.041411
ENSSSCG00000005401		HCTSGs	1	145.855	0	0	0	0	0	0	0	0	0
ENSSSCG00000005438	ACTL7B	HCTSGs	0.998278	417.517	0	0	0	0	0.025418	0.055582	0	0	0.0144925
ENSSSCG00000005454	TXNDC8	HCTSGs	1	365.534	0	0	0	0	0	0	0	0	0
ENSSSCG00000005616	TTC16	HCTSGs	0.950203	13.544	0.319199	0	0.194735	0.183822	0.347114	0.210102	0.0381025	0	0.0513405
ENSSSCG00000005848	FAM166A	HCTSGs	1	88.5095	0	0	0	0	0	0	0	0	0
ENSSSCG00000005923	SPATC1	HCTSGs	0.936694	98.275	0.965809	2.81892	0	0	0.123806	0.627526	0	0	0
ENSSSCG00000005948	TG	HCTSGs	0.980088	3.74679	0.0674545	0.0479555	0.007739	0.0029635	0.0842225	0	0.074717	0	0.003412
ENSSSCG00000006056	ODF1	HCTSGs	0.999737	1323	0	0	0.0171915	0	0	0	0	0	0
ENSSSCG00000006217	DNAJC5B	HCTSGs	0.957746	193.646	0.806883	0.0629765	0	0	2.4909	0	0	0.107063	0
ENSSSCG00000006316	MAEL	HCTSGs	0.999527	225.537	0.0233475	0	0	0	0	0	0	0	0
ENSSSCG00000006649	HORMAD1	HCTSGs	0.957656	71.7478	0.057649	1.03168	0.101303	0.039243	0.463454	0.305239	0.041171	0	0.0474095
ENSSSCG00000006842		HCTSGs	0.975244	100.709	0.212735	0.374548	0.513042	0	0.063938	0	0	0	0.0436475
ENSSSCG00000007087	BANF2	HCTSGs	1	313.776	0	0	0	0	0	0	0	0	0
ENSSSCG00000007099	SCP2D1	HCTSGs	0.981025	492.597	0.070086	0	0.00825	0.272772	0.394208	0	0	0.506212	0
ENSSSCG00000007121	CSTL1	HCTSGs	1	63.1822	0	0	0	0	0	0	0	0	0
ENSSSCG00000007124	CST8	HCTSGs	1	86.3067	0	0	0	0	0	0	0	0	0
ENSSSCG00000007169	TMEM239	HCTSGs	0.999047	215.467	0	0	0.047221	0	0	0	0	0	0
ENSSSCG00000007256	SUN5	HCTSGs	1	58.3223	0	0	0	0	0	0	0	0	0
ENSSSCG00000007502	SPO11	HCTSGs	1	8.51389	0	0	0	0	0	0	0	0	0
ENSSSCG00000007510	C20orf85	HCTSGs	0.933804	22.2482	0.704013	0	0	0	2.8245	0	0	0	0
ENSSSCG00000007511	ANKRD60	HCTSGs	0.994382	19.6647	0	0	0	0.082166	0	0.07698	0	0	0
ENSSSCG00000007702	FKBP6	HCTSGs	1	77.9603	0	0	0	0	0	0	0	0	0
ENSSSCG00000007716	TMEM270	HCTSGs	1	23.7804	0	0	0	0	0	0	0	0	0
ENSSSCG00000007860	PDILT	HCTSGs	0.967763	169.969	0	0	0	0	0	3.40315	0.0094315	0	0
ENSSSCG00000007868	TMC5	HCTSGs	0.99318	47.0844	0.024132	0.088392	0	0	0.0542575	0	0	0.0793395	0
ENSSSCG00000007933	SEPT12	HCTSGs	0.990138	116.65	0	0	0.146314	0	0	0.125129	0.0574385	0.093591	0.0236805
ENSSSCG00000008209	TEX37	HCTSGs	1	125.628	0	0	0	0	0	0	0	0	0
ENSSSCG00000008263	M1AP	HCTSGs	0.982275	5.29976	0	0	0.118105	0.0413705	0	0.07701	0	0.06956	0
ENSSSCG00000008442	TMEM247	HCTSGs	0.986323	45.1136	0.146793	0	0	0	0.361523	0	0	0	0.0263515
ENSSSCG00000008564	CIB4	HCTSGs	0.973863	77.7742	0.0139685	0.162697	0	0.260929	0.701534	0	0	0.104247	0
ENSSSCG00000008565	C2orf70	HCTSGs	0.969634	19.3786	0.517397	0	0	0	0.481818	0	0	0	0.013672
ENSSSCG00000008650	ALLC	HCTSGs	1	4.27182	0	0	0	0	0	0	0	0	0
ENSSSCG00000008651		HCTSGs	0.963374	21.7058	0.028592	0	0	0	0.236608	0	0	1.20065	0
ENSSSCG00000008908	PDCL2	HCTSGs	1	181.06	0	0	0	0	0	0	0	0	0
ENSSSCG00000008994	RBM46	HCTSGs	0.970774	22.9937	0	0	0.119296	0.0151605	0.125281	0	0.138971	0.465277	0.0810195
ENSSSCG00000009078	SLC25A31	HCTSGs	0.988023	22.8411	0	0.407552	0	0	0	0	0	0	0
ENSSSCG00000009089	ADAD1	HCTSGs	0.992865	379.688	0	0	0	0	0.017527	0	0.439352	0	0
ENSSSCG00000009383	CCDC70	HCTSGs	0.997274	384.999	0.104004	0	0	0	0.0482945	0	0	0	0
ENSSSCG00000009417	SPERT	HCTSGs	1	351.725	0	0	0	0	0	0	0	0	0
ENSSSCG00000009530		HCTSGs	0.960406	11.5498	0.0902365	0.2397	0.039833	0.088314	0.135903	0.036007	0	0.293615	0.057856
ENSSSCG00000009572	RNF17	HCTSGs	0.958676	19.4505	0.0577355	0	0.097267	0.383237	0.0655135	0.376646	0.116425	0	0.168632
ENSSSCG00000009687	PRSS55	HCTSGs	0.91752	117.153	0.69269	2.25591	0.365723	0.052879	0.594216	1.10773	0.156888	0.0962435	0.022984
ENSSSCG00000009691	C8orf74	HCTSGs	1	23.7602	0	0	0	0	0	0	0	0	0
ENSSSCG00000009995	HORMAD2	HCTSGs	0.984889	56.8447	0	0	0	0	0	0	0.0601785	0.637888	0
ENSSSCG00000010387	FAM170B	HCTSGs	0.998544	27.5054	0	0	0.044876	0	0	0	0	0	0
ENSSSCG00000010393		HCTSGs	1	316.421	0	0	0	0	0	0	0	0	0
ENSSSCG00000010614	CFAP58	HCTSGs	0.988877	29.4868	0.0103445	0.041248	0.003277	0	0.136296	0.025577	0	0.144634	0
ENSSSCG00000010656	CCDC172	HCTSGs	0.981695	8.5909	0	0	0	0.121667	0.293876	0	0	0	0
ENSSSCG00000010717	C14H10orf120	HCTSGs	1	63.6811	0	0	0	0	0	0	0	0	0
ENSSSCG00000010779	SYCE1	HCTSGs	0.98438	217.812	0.0505485	0	0.0994345	0.0441275	0.0927365	0.249968	0.0858425	0.155178	0.0322915
ENSSSCG00000010888	CCDC185	HCTSGs	0.996391	63.0569	0.017401	0	0	0.05219	0.069268	0	0	0	0
ENSSSCG00000010937	HSD17B3	HCTSGs	1	68.4041	0	0	0	0	0	0	0	0	0
ENSSSCG00000011255	SLC22A14	HCTSGs	0.964798	14.1489	0.0090945	0.382088	0	0	0.0768415	0.200469	0	0.288399	0.018474
ENSSSCG00000011279	LYZL4	HCTSGs	1	190.509	0	0	0	0	0	0	0	0	0
ENSSSCG00000011362	TMEM89	HCTSGs	1	70.1892	0	0	0	0	0	0	0	0	0
ENSSSCG00000011668	TRIM42	HCTSGs	0.989303	29.9041	0	0	0	0	0	0	0	0.39138	0
ENSSSCG00000011847	ZDHHC19	HCTSGs	0.97097	14.236	0.012082	0.443283	0	0	0.0104735	0	0.022887	0.34937	0
ENSSSCG00000011905		HCTSGs	0.984479	43.9614	0.117157	0.074862	0	0	0.181311	0	0	0.19965	0
ENSSSCG00000011995		HCTSGs	1	81.4015	0	0	0	0	0	0	0	0	0
ENSSSCG00000012383	OTUD6A	HCTSGs	0.996903	7.16274	0	0	0.025945	0	0	0	0	0	0.03346
ENSSSCG00000012959	CATSPER1	HCTSGs	0.954525	26.8436	0.599774	0	0	0	1.43911	0	0	0	0
ENSSSCG00000013571		HCTSGs	0.96768	7.32253	0.0681345	0	0	0	0.734026	0	0	0	0
ENSSSCG00000013834	CCDC105	HCTSGs	0.964642	53.7113	1.0299	0	0	0	0.760414	0	0	0	0
ENSSSCG00000014002	THEG	HCTSGs	1	200.879	0	0	0	0	0	0	0	0	0
ENSSSCG00000014122	SPZ1	HCTSGs	0.992122	118.363	0	0.165636	0	0	0	0	0	0.20417	0
ENSSSCG00000014231	FTMT	HCTSGs	0.998991	101.909	0.042966	0	0	0	0	0	0	0	0
ENSSSCG00000014555	ODF3	HCTSGs	0.996923	41.3961	0.0337835	0	0	0	0.073102	0	0	0	0
ENSSSCG00000014690		HCTSGs	0.99973	328.261	0	0	0	0	0.0141695	0	0	0	0
ENSSSCG00000014691	UBQLN3	HCTSGs	0.999764	174.358	0	0	0	0.011036	0	0	0	0	0
ENSSSCG00000014912	CCDC83	HCTSGs	0.999056	230.318	0	0	0.005154	0	0	0.013866	0	0.027732	0
ENSSSCG00000015021	C11orf88	HCTSGs	0.97854	129.611	0.040433	0	0.0244565	0	1.40421	0	0	0	0
ENSSSCG00000015151		HCTSGs	1	40.955	0	0	0	0	0	0	0	0	0
ENSSSCG00000015216	ACRV1	HCTSGs	1	374.603	0	0	0	0	0	0	0	0	0
ENSSSCG00000015448	NME8	HCTSGs	1	83.1729	0	0	0	0	0	0	0	0	0
ENSSSCG00000015528	AXDND1	HCTSGs	0.981803	44.0561	0.043685	0	0.02326	0	0.284013	0.058937	0	0.284833	0
ENSSSCG00000015767	SPATA4	HCTSGs	0.94205	204.633	0.129514	0.458361	0.034307	0.088772	0.705183	0	0.668433	2.04765	0
ENSSSCG00000016030	ZSWIM2	HCTSGs	0.967743	51.8084	0.024003	0	0.448873	0	0.539415	0	0	0.384947	0
ENSSSCG00000016082	BOLL	HCTSGs	0.985911	106.884	0	0	0	0	0	0	0	0	0.810411
ENSSSCG00000016255	DAW1	HCTSGs	0.960399	100.553	0	0	0	0	4.19033	0	0	0	0
ENSSSCG00000016428	CCT8L2	HCTSGs	0.988633	48.6904	0.061545	0.146642	0	0.0177015	0.03981	0.045464	0.004778	0.102064	0
ENSSSCG00000016485	PRSS58	HCTSGs	1	91.0963	0	0	0	0	0	0	0	0	0
ENSSSCG00000016551	TSGA13	HCTSGs	0.999519	138.234	0	0	0	0	0	0	0.0216105	0	0
ENSSSCG00000016562	SSMEM1	HCTSGs	0.981783	143.313	0.106971	0.354101	0	0.0167305	0.289214	0	0	0.134135	0.0140255
ENSSSCG00000016582	FAM71F1	HCTSGs	0.978714	90.3131	0.189356	0	0.22167	0.056422	0.367194	0.104919	0	0	0.0240725
ENSSSCG00000016913	DDX4	HCTSGs	0.9645	277.863	0.607062	0.318649	0.155183	0.0295655	1.12578	0.127998	0	0	0
ENSSSCG00000017051	SOX30	HCTSGs	0.999187	31.5921	0.015812	0	0.0098485	0	0	0	0	0	0
ENSSSCG00000017057	FAM71B	HCTSGs	0.97609	131.005	0.033908	0.215472	0	0	0.0877895	0.22374	0	0.709511	0
ENSSSCG00000017299	MARCH10	HCTSGs	0.959857	53.3844	0.145208	0	0.110081	0.0776035	0.106296	0.393804	0	0.971596	0.0172125
ENSSSCG00000017314	SPPL2C	HCTSGs	0.981722	70.9091	0.0713285	0	0	0.014997	0.105384	0.071463	0	0.568778	0
ENSSSCG00000017331		HCTSGs	0.99826	34.6709	0	0.0476325	0	0	0.0094865	0	0	0	0
ENSSSCG00000017351	MEIOC	HCTSGs	0.972651	51.1987	0.342297	0.0824275	0.031364	0.020749	0.208939	0.088791	0.004504	0.221584	0.071493
ENSSSCG00000017373	CFAP97D1	HCTSGs	0.918883	382.977	0.880294	0	0.151754	2.95552	0.516765	0.419866	0	2.40733	0.225473
ENSSSCG00000017620	CCDC182	HCTSGs	1	94.7957	0	0	0	0	0	0	0	0	0
ENSSSCG00000017679	C17orf64	HCTSGs	0.999438	189.455	0	0	0.0268875	0	0	0	0	0	0
ENSSSCG00000017726	SPACA3	HCTSGs	1	228.683	0	0	0	0	0	0	0	0	0
ENSSSCG00000017988	CCDC42	HCTSGs	0.954237	25.4129	0.320495	0	0.228744	0.158855	1.01243	0	0.0177715	0	0
ENSSSCG00000021075	TDRD1	HCTSGs	0.986077	35.6181	0.113561	0	0	0	0.317331	0.053276	0.016211	0	0
ENSSSCG00000021093		HCTSGs	0.993162	13.7891	0	0	0	0	0	0.125871	0	0.0483635	0
ENSSSCG00000021136		HCTSGs	0.975039	27.512	0	0.179649	0	0	0	0	0	0.799368	0
ENSSSCG00000021218	TDRD6	HCTSGs	0.995023	21.6072	0	0	0.049284	0.0297715	0	0.022754	0	0.0265645	0.013619
ENSSSCG00000021247	HMGB4	HCTSGs	0.994042	1371.57	0.0610495	0.203589	0	0	0.0993495	0	0	0	0.0492555
ENSSSCG00000021276	TEX47	HCTSGs	0.968004	237.212	0	2.47456	0	0	0.022818	0	0	0.360734	0
ENSSSCG00000021808	TEX38	HCTSGs	1	189.601	0	0	0	0	0	0	0	0	0
ENSSSCG00000022114		HCTSGs	0.994125	287.989	0.0122975	0	0.0075055	0	0.0262695	0.042636	0.014855	0.218328	0
ENSSSCG00000022557	SUN3	HCTSGs	0.952646	34.5144	0.0143075	0	0	0	0.430062	0	0	2.15673	0
ENSSSCG00000022706	ERICH6	HCTSGs	0.988977	27.1555	0	0	0	0	0	0.157678	0	0.202871	0
ENSSSCG00000022744	PRSS21	HCTSGs	1	12.6339	0	0	0	0	0	0	0	0	0
ENSSSCG00000023918	SLC9C1	HCTSGs	0.99516	33.4299	0	0	0	0	0	0	0	0.166674	0
ENSSSCG00000024763		HCTSGs	0.954171	48.9211	0	0	0.120136	0.102471	0.877851	0.400673	0.235469	0	0.250274
ENSSSCG00000024787	BPIFA3	HCTSGs	1	500.185	0	0	0	0	0	0	0	0	0
ENSSSCG00000025441	SPACA4	HCTSGs	1	225.402	0	0	0	0	0	0	0	0	0
ENSSSCG00000025612	SPATA19	HCTSGs	1	727.192	0	0	0	0	0	0	0	0	0
ENSSSCG00000026061		HCTSGs	0.961012	16.128	0	0.286959	0	0	0.0214865	0	0	1.06109	0
ENSSSCG00000026175	FAM81B	HCTSGs	0.994634	102.115	0.016427	0	0	0.008777	0.220011	0	0	0	0
ENSSSCG00000026333	GTSF1	HCTSGs	0.979648	199.879	0.197493	0	0.0695575	0.241092	0.2664	0.091949	0.168092	0	0.028701
ENSSSCG00000026796	MS4A5	HCTSGs	1	412.392	0	0	0	0	0	0	0	0	0
ENSSSCG00000027362	LEXM	HCTSGs	0.991421	10.6438	0	0	0	0	0.208699	0	0	0	0
ENSSSCG00000028166		HCTSGs	0.993275	167.666	0	0	0.101014	0	0.118093	0	0.0409385	0	0.064374
ENSSSCG00000028294	CATSPER3	HCTSGs	0.98266	32.9204	0.127998	0	0.0324185	0	0.488241	0	0	0	0
ENSSSCG00000028587	PRSS54	HCTSGs	0.993994	163.478	0.0336855	0	0	0	0.274693	0	0	0	0
ENSSSCG00000028613	CETN1	HCTSGs	1	1482.36	0	0	0	0	0	0	0	0	0
ENSSSCG00000029289		HCTSGs	0.994326	700.928	0	0	0	0.124033	0.116768	0	0.113275	0	0
ENSSSCG00000029612	PRSS37	HCTSGs	1	543.892	0	0	0	0	0	0	0	0	0
ENSSSCG00000029827	IQCF1	HCTSGs	0.997312	470.848	0.0321195	0	0	0	0.124472	0	0	0	0
ENSSSCG00000029847	SPATC1L	HCTSGs	0.971084	19.8853	0.191052	0	0	0	0.812793	0	0	0	0.0214105
ENSSSCG00000030671	DAZL	HCTSGs	1	51.8926	0	0	0	0	0	0	0	0	0
ENSSSCG00000031188	C1orf185	HCTSGs	0.996933	161.187	0	0	0.0607085	0.0849505	0	0	0	0	0
ENSSSCG00000031220	TEX35	HCTSGs	0.985379	1191.09	0	0	0.551744	0	0.435714	0	0.140059	0	0
ENSSSCG00000031231	CCDC54	HCTSGs	0.987259	204.428	0	0	0	0	0.106973	0	0	0.663597	0
ENSSSCG00000031522	ASB17	HCTSGs	1	211.072	0	0	0	0	0	0	0	0	0
ENSSSCG00000032076		HCTSGs	0.992233	33.09	0	0	0	0	0.279777	0	0	0	0
ENSSSCG00000032493	TRIML1	HCTSGs	1	14.0742	0	0	0	0	0	0	0	0	0
ENSSSCG00000032832	TEX36	HCTSGs	0.99834	39.108	0.007276	0.040046	0.008677	0	0	0	0	0	0
ENSSSCG00000033277	IQCF5	HCTSGs	0.99768	127.44	0.009937	0	0	0	0.095811	0	0	0	0
ENSSSCG00000033548	LKAAEAR1	HCTSGs	0.949649	9.61439	0.884537	0	0.0280185	0	0.505509	0	0	0	0
ENSSSCG00000033594		HCTSGs	0.995337	21.5414	0.031906	0	0.035785	0.04236	0	0	0.004146	0	0.0187255
ENSSSCG00000033629	KLHL10	HCTSGs	0.985415	302.217	0.0470445	0.186572	0.0104635	0.054247	0.0668845	0	0	0.413378	0.0609065
ENSSSCG00000034155	FANCD2OS	HCTSGs	0.990284	186.358	0.0528615	0	0.02366	0.0883615	0.332139	0	0.011313	0	0
ENSSSCG00000034237	C10orf82	HCTSGs	0.992699	43.2981	0.065864	0.039399	0.059095	0	0.037366	0.053983	0	0	0
ENSSSCG00000034385	ADAD2	HCTSGs	0.999582	49.7081	0	0	0	0.0148765	0	0	0	0	0
ENSSSCG00000034728	RNF151	HCTSGs	1	213.38	0	0	0	0	0	0	0	0	0
ENSSSCG00000035592	GPR55	HCTSGs	0.929735	2.77166	0	0	0.21575	0.104285	0.0512635	0.142223	0.269747	0.0535365	0.0735815
ENSSSCG00000035819		HCTSGs	0.965009	17.2284	0	0.856669	0	0	0.054153	0	0	0.274658	0
ENSSSCG00000036395	TMCO2	HCTSGs	0.978871	458.224	0	0.890603	0	0.0658045	0.403741	0	0.06016	0	0.069744
ENSSSCG00000037183	ARRDC5	HCTSGs	1	117.07	0	0	0	0	0	0	0	0	0
ENSSSCG00000037471		HCTSGs	0.996238	151.886	0.007641	0	0.0490515	0.0141605	0.013112	0.035402	0.003447	0.033371	0.0167895
ENSSSCG00000038177	SPATA16	HCTSGs	1	182.961	0	0	0	0	0	0	0	0	0
ENSSSCG00000038236	MGAT4D	HCTSGs	0.986108	77.2531	0.149813	0.156481	0	0.0882355	0.191941	0	0	0	0
ENSSSCG00000038325	GOT1L1	HCTSGs	0.999117	62.153	0	0	0.033489	0	0	0	0	0	0
ENSSSCG00000038651	FNDC11	HCTSGs	0.995751	119.888	0.190049	0	0	0	0	0	0	0	0.0093985
ENSSSCG00000038703	CCDC178	HCTSGs	1	18.1653	0	0	0	0	0	0	0	0	0
ENSSSCG00000038790		HCTSGs	0.99553	42.5159	0	0	0	0	0.163924	0	0	0	0
ENSSSCG00000039238	CABS1	HCTSGs	0.996779	518.043	0	0	0	0	0	0	0	0.198725	0
ENSSSCG00000040408	SAXO1	HCTSGs	1	84.3612	0	0	0	0	0	0	0	0	0
ENSSSCG00000040428	C20orf141	HCTSGs	1	46.6641	0	0	0	0	0	0	0	0	0
ENSSSCG00000040820		HCTSGs	0.962948	8.49441	0.24599	0.150946	0.0238395	0	0.259601	0	0.0027045	0.125009	0.015295
ENSSSCG00000000028			0.936643	36.7753	1.48144	0	0.045235	0.0160005	0.719413	0.462708	0	0.196732	0
ENSSSCG00000000057	C22orf46		1	22.4973	0	0	0	0	0	0	0	0	0
ENSSSCG00000000080	GRAP2		0.944478	2.5868	0.0376085	0	0.052527	0.063773	0.089597	0.161997	0.18738	0.0635735	0.0191635
ENSSSCG00000000174	TEX49		0.995361	432.672	0	0	0	0.288536	0	0	0	0	0
ENSSSCG00000000239			0.975701	1.10641	0	0	29.1606	0	0	0	0	0	0
ENSSSCG00000000241	KRT84		0.98295	1.02568	0	0	0.114403	0	0	0	0	0	0
ENSSSCG00000000296			1	9.28348	0	0	0	0	0	0	0	0	0
ENSSSCG00000000418	TAC3		0.956066	2.0889	0	0	0	0	49.8211	0.293086	0.183459	0	0
ENSSSCG00000000782			1	4.3279	0	0	0	0	0	0	0	0	0
ENSSSCG00000000820	H1FNT		0.999634	278.677	0	0	0.0187165	0	0	0	0	0	0
ENSSSCG00000000866	MYBPC1		0.921414	3.20713	0.43193	0.02695	8.74326	0.009082	0.028478	0.066694	0.275068	0.110123	619.51
ENSSSCG00000000967	ODF3B		0.931129	7.00917	1.507	0	0	0	0.448535	0	0	0	0
ENSSSCG00000000982	TTLL8		0.954217	2.75346	0.0689675	0	0.048652	0	0.419491	0.083835	0	0	0
ENSSSCG00000001001			0.970808	22.5119	0.075243	0	0	0.177119	0	0	0	0.612112	0.123435
ENSSSCG00000001036	TFAP2A		0.915432	9.76968	0.0522335	0	0.52808	0.017306	0	2.45795	0	0.0707095	0.0079065
ENSSSCG00000001042	MAK		0.93642	68.5273	0.117305	0.196319	0.3738	0.161633	1.22326	0.115728	0.167383	0.726131	0.0623705
ENSSSCG00000001083			0.998789	68.1749	0	0	0	0.047251	0	0	0	0	0
ENSSSCG00000001096	ARMH2		0.993685	96.8186	0	0	0	0	0	0.232144	0.0267205	0	0.025669
ENSSSCG00000001105			1	2.03738	0	0	0	0	0	0	0	0	0
ENSSSCG00000001232			0.963496	77.005	0.165564	0.519227	0.0397735	0	0.20953	0.296603	0.0334395	0.402226	0
ENSSSCG00000001444			0.994158	63.8143	0	0.121945	0	0	0	0	0	0.1099	0
ENSSSCG00000001535	TCP11		0.961633	148.49	0.315811	0	0.0374655	0.0616035	1.81424	0.361647	0.0147155	0	0
ENSSSCG00000001552	CLPS		0.989854	2.3091	0	0	0.115461	0	0	0	0	0	0
ENSSSCG00000001574			1	8.05096	0	0	0	0	0	0	0	0	0
ENSSSCG00000001588	DNAH8		0.991864	16.9206	0.006918	0	0.0128495	0.124634	0.0360515	0.031859	0.0024555	0	0.0049705
ENSSSCG00000001612			0.9505	25.576	0.179436	0.212374	0.0866625	0.111164	0.366515	0.129449	0.044537	0.383828	0.119295
ENSSSCG00000001633			0.967411	213.616	0	0	0.158798	0	0	2.05807	0.362787	0	0
ENSSSCG00000001698	CAPN11		0.999484	53.991	0	0	0	0	0	0	0.018801	0	0
ENSSSCG00000001705	TCTE1		0.980182	81.1982	0.0591695	0.161325	0	0	0.784899	0	0	0	0
ENSSSCG00000001738	PGK2		0.999791	588.663	0	0	0	0	0	0	0.0120665	0	0
ENSSSCG00000001743	DEFB110		1	1.78574	0	0	0	0	0	0	0	0	0
ENSSSCG00000001855			0.976875	21.1735	0	0	0	0.356397	0	0	0.168918	0	0.20207
ENSSSCG00000001908	CCDC33		0.985268	66.4383	0	0	0.015721	0	0.497326	0	0.149223	0	0
ENSSSCG00000002129	RPGRIP1		0.959117	158.018	0.267688	1.26838	0.121339	0.072319	0.265825	0	0	0.406755	0.048671
ENSSSCG00000002131	RNASE12		1	16.5194	0	0	0	0	0	0	0	0	0
ENSSSCG00000002251			1	162.327	0	0	0	0	0	0	0	0	0
ENSSSCG00000002270			0.998723	98.6638	0	0	0.010836	0	0.0430215	0	0	0	0
ENSSSCG00000002321			0.975331	43.1816	0.06742	0.472351	0	0.0103095	0.0721365	0.066406	0	0.257319	0.01591
ENSSSCG00000002322	ADAM21		0.994964	60.8663	0	0	0.0203705	0	0	0.022103	0	0.155971	0
ENSSSCG00000002326			0.971657	42.7596	0	0.357125	0.017107	0	0	0	0	0.89944	0
ENSSSCG00000002462	COX8C		1	53.9582	0	0	0	0	0	0	0	0	0
ENSSSCG00000002481	SERPINA5		0.911471	87.91	0.132418	0.096915	0.393901	0.025223	0.414972	0.030047	919.964	0	0
ENSSSCG00000002483			0.967018	2.23996	0	0	1.4543	0	0.183243	0	1903.13	0	0
ENSSSCG00000002536			0.99548	86.8068	0.086276	0	0.0178295	0	0.0245465	0.059035	0	0	0
ENSSSCG00000002700	SYCE1L		0.989095	3.76655	0	0	0	0	0	0	0	0.165635	0
ENSSSCG00000002747	PMFBP1		0.977913	101.198	0.180523	0	0	0	1.02203	0	0	0.050927	0
ENSSSCG00000002767	TSNAXIP1		0.916992	72.1252	1.0859	0.0701265	0.022557	0.0344535	3.98032	0.205613	0	0.679279	0.037221
ENSSSCG00000002779	LRRC36		0.927904	44.1196	0.530686	0.31099	0.272446	0.0942325	0.464728	0.147432	0	0.56692	0.609524
ENSSSCG00000002862	WDR88		1	48.1408	0	0	0	0	0	0	0	0	0
ENSSSCG00000002903			0.963506	101.798	0.103428	0.264735	0.561376	0.176137	0.132032	0	0.141978	0.38229	0
ENSSSCG00000002908	ZBTB32		0.981569	24.5688	0.0470955	0	0.0356285	0.0721195	0.0429005	0.023879	0.27592	0.055811	0.0237
ENSSSCG00000002944			0.998721	29.7018	0	0	0	0	0.0310665	0	0	0	0.0088565
ENSSSCG00000003053	BSP1		0.998978	4.97112	0	0	0	0.0165765	0	0	0	0	0
ENSSSCG00000003086	APOC2		0.943298	13.8215	0	0	1.3446	0	0	0.360524	1911.58	0	0
ENSSSCG00000003125	ELSPBP1		1	2.74785	0	0	0	0	0	0	0	0	0
ENSSSCG00000003149	TULP2		0.989843	135.902	0.302831	0	0	0	0.145086	0	0	0	0.0509215
ENSSSCG00000003172	CCDC155		0.988657	25.0285	0.0207825	0.209053	0.0349585	0.026597	0.063657	0	0	0	0
ENSSSCG00000003207	IZUMO2		0.983152	63.6644	0.203902	0.235378	0	0	0.265231	0	0	0	0
ENSSSCG00000003234			0.944828	185.704	0.458481	0.921364	0.276906	0.04876	1.2343	0.202312	0	0.31	0.016162
ENSSSCG00000003356	MMEL1		0.934133	46.2517	1.74672	0	0	0	2.57924	0	0	0	0
ENSSSCG00000003357	ACTRT2		0.998845	324.213	0.032961	0	0	0	0.028108	0	0	0	0
ENSSSCG00000003440	AADACL4		1	1.32522	0	0	0	0	0	0	0	0	0
ENSSSCG00000003459	CELA2A		0.951144	46.034	0	0	0.5282	0	0.113675	0	0.143811	0	1.79298
ENSSSCG00000003476			0.99813	29.4845	0.028705	0	0	0	0	0.029652	0	0	0
ENSSSCG00000003494	PLA2G2A		1	5.73032	0	0	0	0	0	0	0	0	0
ENSSSCG00000003530	TEX46		0.996123	97.9097	0.173858	0	0	0	0	0	0	0	0
ENSSSCG00000003632			0.96868	52.615	0.0378215	0.173632	0	0.0617635	0.381055	0	0	0.720104	0
ENSSSCG00000003633	TEKT2		0.958072	306.768	0.094198	0	0.0258165	0	1.7332	0.087504	0	1.60414	0
ENSSSCG00000003758	CTBS		0.922275	1.40132	0.257158	0	0.142741	0	0.480992	0	0	10.9557	0.110329
ENSSSCG00000003774			1	4.60995	0	0	0	0	0	0	0	0	0
ENSSSCG00000003810	UBE2U		0.995783	50.0926	0	0	0	0	0.161013	0	0	0	0
ENSSSCG00000003823	C1orf87		0.97661	11.7645	0	0	0	0	0	0	0	0.709322	0
ENSSSCG00000003845			0.961103	83.0351	0	3.7174	0	0	0	0	0	0	0
ENSSSCG00000003871			0.990805	1.38864	0.074714	0	0	0	0	0	0	0	0
ENSSSCG00000003894	CYP4B1		0.912179	4.24658	0	0	50.932	0.0140055	0	1.16277	0.018629	0.894023	0.0222065
ENSSSCG00000003908	TSPAN1		0.912665	1.84967	0.067071	0	0.162867	0.0176595	0.143879	31.3	0.0057835	2.65999	0.01337
ENSSSCG00000003954	FAM183A		0.952835	137.098	1.86473	0	0	0	1.82749	0	0	0	0
ENSSSCG00000003958			0.997903	7.39445	0.0409735	0	0	0	0	0	0	0	0
ENSSSCG00000003967	ZMYND12		0.945455	42.7459	0.245801	0	0.0659475	0.19713	0.717731	0.747732	0.207627	0	0.108822
ENSSSCG00000004009	TCTE3		0.988246	84.4526	0	0	0	0	0	0.098765	0	0.456956	0
ENSSSCG00000004016	KIF25		0.958489	54.6682	0	0	0.672435	0.593445	0.0928655	0	0.0619975	0.18351	0.226333
ENSSSCG00000004028	C6orf118		0.952532	72.9732	0	0	0	0	2.12485	0	0	1.01217	0
ENSSSCG00000004046	PNLDC1		0.984906	3.46245	0.0279445	0	0	0	0.120541	0	0	0	0.063756
ENSSSCG00000004068	NOX3		0.992357	4.60224	0	0	0	0	0	0.125834	0	0	0
ENSSSCG00000004128	ZC2HC1B		0.998317	92.1402	0	0	0.0711065	0	0	0	0	0	0
ENSSSCG00000004243			1	139.206	0	0	0	0	0	0	0	0	0
ENSSSCG00000004285	OOEP		1	3.09526	0	0	0	0	0	0	0	0	0
ENSSSCG00000004287	DDX43		1	12.305	0	0	0	0	0	0	0	0	0
ENSSSCG00000004410			0.975535	29.3253	0.038948	0	0	0	0.643304	0	0	0.241532	0
ENSSSCG00000004413	PPIL6		0.931261	74.6527	0.57027	0.0725695	0	0	2.16546	0.152248	0	1.36563	0
ENSSSCG00000004493	SIGLEC15		0.923511	6.66245	0.0899485	0.288621	0.0214595	0	0.886242	0.020753	0.004916	0.463533	0
ENSSSCG00000004503	LOXHD1		0.999511	3.30256	0	0	0	0	0.0033905	0	0.0030465	0	0
ENSSSCG00000004530	STARD6		0.945114	193.32	0.216866	0.510796	0.674763	0	0.667813	0.163802	0.112875	0.960704	0.0355965
ENSSSCG00000004680	TERB2		0.946102	12.3873	0	0	0.116195	0.589676	0	0.177747	0.61895	0	0.0404115
ENSSSCG00000004733	PLA2G4D		1	4.00686	0	0	0	0	0	0	0	0	0
ENSSSCG00000004736	SPTBN5		0.975453	1.17566	0	0	0.0561195	0.006882	0.007848	0.100486	0.0034135	0	0.003301
ENSSSCG00000004770			1	1.54396	0	0	0	0	0	0	0	0	0
ENSSSCG00000004811	PGPEP1L		0.982693	9.82033	0	0	0	0	0	0	0	0	0.449078
ENSSSCG00000004819	CERS3		1	20.9046	0	0	0	0	0	0	0	0	0
ENSSSCG00000004874	C18orf63		1	2.44838	0	0	0	0	0	0	0	0	0
ENSSSCG00000004894	SERPINB5		0.943495	3.85705	0	0	1.04929	0	0.010351	0.069252	0	0	0.009007
ENSSSCG00000004992			1	67.1125	0	0	0	0	0	0	0	0	0
ENSSSCG00000005001	RPL10L		1	216.861	0	0	0	0	0	0	0	0	0
ENSSSCG00000005075	TOMM20L		0.956025	13.2142	0	0	0	0	0.672253	0	0	0.709689	0
ENSSSCG00000005077			0.999236	64.3824	0	0	0.029147	0	0	0	0	0	0
ENSSSCG00000005116	GPHB5		1	2.25131	0	0	0	0	0	0	0	0	0
ENSSSCG00000005134	P14ARF		0.985193	62.0125	0.157762	0	0.0312355	0.127144	0	0.12271	0.149656	0	0
ENSSSCG00000005172			0.986458	2.29368	0	0	0	0	0	0.156364	0	0	0
ENSSSCG00000005214	INSL6		0.988007	391.968	0.340521	0	0.048026	0	0	0	0	0.356356	0
ENSSSCG00000005266	TMC1		0.914168	2.56699	0.0274775	0	0.045608	0.022485	0.103277	0.194079	0.009056	0.780178	0.0274275
ENSSSCG00000005298	C9orf131		0.950627	113.411	0.065083	1.44361	0	0.040193	0.102789	0.034105	0.0058015	1.58835	0.022292
ENSSSCG00000005307			0.997482	30.9268	0	0	0	0	0.0769765	0	0.004354	0	0
ENSSSCG00000005439	ACTL7A		0.99706	352.531	0	0	0.011031	0.0138215	0.027589	0.086102	0	0	0.0209735
ENSSSCG00000005463	SHOC1		0.982095	3.36502	0.0190375	0	0	0	0.0157705	0	0	0.225018	0
ENSSSCG00000005473			0.912728	2.65008	1.13522	0	0.060047	0	0.221492	0	0	0	0
ENSSSCG00000005479			0.973461	18.3706	0.401682	0	0.072784	0	0.261613	0	0.0699145	0	0
ENSSSCG00000005519			0.974395	1.59749	0	0	0	0	0.225869	0	0	0	0.0164525
ENSSSCG00000005529	MORN5		0.939848	101.982	0.839917	0	0.055904	0.474457	2.42886	0	0.0197575	0.0968695	0.118868
ENSSSCG00000005594	WDR38		0.992266	30.2781	0	0	0	0	0.270807	0	0	0	0
ENSSSCG00000005767	SKOR2		1	8.14446	0	0	0	0	0	0	0	0	0
ENSSSCG00000005830	CCDC183		0.961259	60.6049	0.0466025	0	1.00071	0	0.31835	0.524013	0	0	0
ENSSSCG00000005834			0.99509	5.16734	0.016854	0	0	0	0.065749	0	0	0	0
ENSSSCG00000005835			1	2.99581	0	0	0	0	0	0	0	0	0
ENSSSCG00000005847			0.997998	3.64102	0.028046	0	0	0	0	0	0	0	0
ENSSSCG00000005928			1	12.0173	0	0	0	0	0	0	0	0	0
ENSSSCG00000005961			0.939142	35.0391	0	0	0	0.0158645	0	0.122355	0.014106	5.07361	0.014335
ENSSSCG00000006011	SLC30A8		0.986264	4.86526	0	0	0	0	0.244449	0	0	0	0
ENSSSCG00000006138	ATP6V0D2		0.928062	4.037	0	0	0	0	0	17.5411	0.192872	0	0.102243
ENSSSCG00000006148			0.956087	4.75494	0	0	0	0.0195835	0	88.2583	0	0	0.005683
ENSSSCG00000006195	PRDM14		1	2.50884	0	0	0	0	0	0	0	0	0
ENSSSCG00000006204	PPP1R42		0.967946	109.289	0.0634895	0.261705	0	0.0094645	0.405116	0	0	1.04057	0
ENSSSCG00000006305	ADCY10		0.994942	23.6151	0.020854	0	0.0136835	0.0470025	0.0336665	0.014712	0.0039795	0	0.0140805
ENSSSCG00000006343	SPATA46		0.947788	195.535	0.327096	0	0	0.0614175	0.892092	0.323164	0	2.3913	0
ENSSSCG00000006394	CFAP45		0.936527	30.1123	0.085567	0.0280015	0	0.004718	1.60051	0.103399	0.0047865	1.2044	0
ENSSSCG00000006409			0.934013	1.82493	0	0	0.0934275	0.291222	0.0318005	0	0.0963415	0.160147	0
ENSSSCG00000006486	TSACC		0.959086	367.897	0.315694	1.65018	0	0	0	0	0	1.5279	0
ENSSSCG00000006555	C1orf189		0.955216	251.662	0.149199	0	0.197142	0	0.732657	0.126883	0.038301	2.33344	0
ENSSSCG00000006558			0.957732	100.175	0	2.70732	0	0.389685	0.124021	0	0	0	0
ENSSSCG00000006594	SMCP		1	755.124	0	0	0	0	0	0	0	0	0
ENSSSCG00000006604	CRNN		0.983576	1.70853	0	0	0.070618	0	0.0324835	0	0	0.048205	0
ENSSSCG00000006679			0.99237	310.87	0.48344	0	0	0	0	0	0	0	0
ENSSSCG00000006711			0.928276	17.5767	0.180144	0.241047	0.131286	0.16646	0.803581	0.240342	0.012631	0.264966	0.190588
ENSSSCG00000006713	ADAM30		1	15.146	0	0	0	0	0	0	0	0	0
ENSSSCG00000006716			0.937702	4.52496	0	0	0	0	0	0	20.0849	0	0
ENSSSCG00000006726	SPAG17		0.937578	22.0817	0.0089425	0.0347775	1.79114	0	0.656898	0	0	0.208058	0
ENSSSCG00000007008	ADAM18		0.994331	35.4232	0.0937015	0	0	0	0.098399	0	0	0	0
ENSSSCG00000007009	ADAM3A		0.990073	601.547	0.1055	0	0	0	0.602529	0	0	0	0
ENSSSCG00000007078	SEL1L2		0.991472	52.6222	0.212032	0	0	0	0.120006	0	0	0	0
ENSSSCG00000007112	PAX1		0.998034	1.57992	0	0	0.016908	0	0	0	0	0	0
ENSSSCG00000007122	CST11		1	3.00604	0	0	0	0	0	0	0	0	0
ENSSSCG00000007123			1	668.314	0	0	0	0	0	0	0	0	0
ENSSSCG00000007125			1	260.425	0	0	0	0	0	0	0	0	0
ENSSSCG00000007186			0.999281	18.953	0	0	0	0.012023	0.004417	0	0.0030235	0	0
ENSSSCG00000007219			1	199.214	0	0	0	0	0	0	0	0	0
ENSSSCG00000007221			0.991872	150.91	0	0	0	0	0	0.444092	0	0	0
ENSSSCG00000007226	DEFB123		0.990631	161.424	0	0	0	0	0	0	0	0	0.536052
ENSSSCG00000007259	BPIFA2		1	13.0145	0	0	0	0	0	0	0	0	0
ENSSSCG00000007498	FAM209B		0.994833	384.331	0	0	0.0249695	0.0274785	0.179341	0	0	0	0.0619845
ENSSSCG00000007589			0.938236	58.6201	0.245805	0.406477	0.0151005	0	1.36526	0	0	1.30639	0
ENSSSCG00000007650	STAG3		0.98384	88.2345	0.131761	0.0777585	0.024688	0.0396805	0.203175	0.130206	0.082583	0	0.0045655
ENSSSCG00000007674	ZAN		0.993624	19.6582	0	0.059765	0	0	0.076297	0	0	0.0430895	0
ENSSSCG00000007741	NUPR2		0.928558	134.687	0.147276	1.05861	0.194829	0.210661	0.110506	0.466071	0.331409	0.554473	1.04192
ENSSSCG00000007751	SEPT14		0.942521	12.5438	0	1.65926	0.341839	0.0238375	0.0538265	0	0	0	0
ENSSSCG00000007847			0.997856	30.2693	0	0.068673	0	0	0	0	0	0	0
ENSSSCG00000007848			1	83.001	0	0	0	0	0	0	0	0	0
ENSSSCG00000007957	C16orf90		0.98043	73.4061	0.12387	0.34418	0.0229365	0	0	0.382343	0	0	0
ENSSSCG00000008034	NOXO1		0.917823	1.84057	0	0	3.4892	0	0	0.06889	0	0	0
ENSSSCG00000008121			0.979941	21.6507	0.0436515	0	0	0.0193715	0.083065	0.072055	0	0.037549	0.370471
ENSSSCG00000008299	C2orf78		0.999538	9.02263	0	0	0	0	0	0	0	0	0.0096265
ENSSSCG00000008410	C2orf73		0.929508	57.8193	0.0830025	1.1437	0.0152565	0	0.196847	0.050427	0	3.47567	0
ENSSSCG00000008432	STPG4		0.968768	133.88	0.233762	0	0	0	0.185878	0	0	1.7129	0
ENSSSCG00000008441	ATP6V1E2		0.917536	143.43	0.588302	0.682248	0.227046	0.232657	1.12817	0.101627	0.0431365	2.24769	0.24841
ENSSSCG00000008465	KCNG3		0.963483	2.00193	0.195248	0	0	0	0	0.10933	0	0.082384	0
ENSSSCG00000008473			1	48.6205	0	0	0	0	0	0	0	0	0
ENSSSCG00000008483			0.990689	69.5025	0	0.279869	0	0	0.0190295	0	0	0.095272	0
ENSSSCG00000008552	PRR30		0.996684	99.5126	0	0	0.129315	0.007419	0	0	0	0	0.008612
ENSSSCG00000008585	PFN4		1	85.2515	0	0	0	0	0	0	0	0	0
ENSSSCG00000008607			0.995216	234.588	0.0303065	0	0	0	0.0433585	0	0	0.170253	0.0056505
ENSSSCG00000008684	POLN		0.919829	15.9618	0.594526	0.645243	0.257161	0.0175855	0.174768	0.266964	0.035375	0.434319	0.0395035
ENSSSCG00000008758	SLC34A2		0.966402	2.2646	0	0.109186	0.0906625	0.0594785	0.0148605	0.084616	0.0136905	0	0
ENSSSCG00000008804	GRXCR1		0.934913	10.9556	0.28062	0	0.184414	0.236915	0.538166	0	0.0999725	0.347644	0
ENSSSCG00000008824	ZAR1		0.995097	16.4199	0	0	0	0	0.13439	0	0	0	0
ENSSSCG00000009001			1	3.54374	0	0	0	0	0	0	0	0	0
ENSSSCG00000009105			1	20.9891	0	0	0	0	0	0	0	0	0
ENSSSCG00000009162			0.978796	91.1542	0	0	0.0534615	0.103687	0.060395	0.140713	0.094086	0.482575	0.039253
ENSSSCG00000009188	STPG2		0.922427	5.01641	0.118328	0.178877	0.029607	0	0.133332	0.054802	0.0186015	1.11767	0
ENSSSCG00000009257	GK2		0.98817	840.715	0	0.672856	0	0	0.019178	0	0	0.201549	0
ENSSSCG00000009258	NAA11		0.992436	2.56388	0	0	0	0.0903725	0	0	0	0	0
ENSSSCG00000009332	TEX26		0.957994	92.8644	0.0514755	0	0.569326	0.214166	1.7792	0	0	0	0
ENSSSCG00000009333			0.9988	8.21689	0.0242765	0	0	0	0	0	0	0	0
ENSSSCG00000009336	RXFP2		0.927792	1.2028	0	0	0.660068	0	0	0	0	0	0.0063885
ENSSSCG00000009354	CCNA1		0.943578	65.577	0.125435	0	0.041358	0.108627	0.967025	0.029578	0	2.16475	0.0124295
ENSSSCG00000009374			0.979725	11.8001	0	0	0.0181285	0	0	0.360845	0.0709625	0.0731245	0
ENSSSCG00000009411			1	36.9324	0	0	0	0	0	0	0	0	0
ENSSSCG00000009685			0.95537	30.6064	0	2.91231	0	0	0	0	0	0	0.023258
ENSSSCG00000009697	ADAM29		1	98.3418	0	0	0	0	0	0	0	0	0
ENSSSCG00000009698	GLRA3		0.923914	15.3685	0.634034	0	0	0	1.84288	0	0	0.459815	0
ENSSSCG00000009749	PIWIL1		1	89.4784	0	0	0	0	0	0	0	0	0
ENSSSCG00000009796	LRRC43		0.913552	11.1189	0.822712	0	0.0076475	0	1.82431	0.177342	0.004095	0.13593	0
ENSSSCG00000009805	HPD		0.958076	1.42455	0	0	0.346259	0	0.0626655	1.82709	429.696	0	0.005575
ENSSSCG00000009809	MORN3		0.935353	33.8725	0	0.316039	0.303242	0	1.00458	0	0	1.29686	0
ENSSSCG00000009829	CCDC63		0.997461	97.4344	0	0	0.013524	0	0.095767	0	0	0	0
ENSSSCG00000009892			0.963621	47.2263	0.053201	0.498246	0.204175	0.0900865	0.192531	0.079201	0.016929	0.249549	0.050195
ENSSSCG00000009895			1	6.1685	0	0	0	0	0	0	0	0	0
ENSSSCG00000009950			1	1.18738	0	0	0	0	0	0	0	0	0
ENSSSCG00000010008	SEC14L3		0.923979	6.19638	0	0	0.0115295	0	0.297835	0	27.6887	0.052047	0
ENSSSCG00000010014	C5orf52		0.988115	27.9498	0	0.271717	0	0.0855925	0	0	0	0	0.038231
ENSSSCG00000010047	RSPH14		0.929472	14.116	0.28171	0	0	0	1.09097	0	0	1.09176	0
ENSSSCG00000010065	GSTT4		0.928881	69.3009	0	0	0	0	0	0	14.2117	0	0
ENSSSCG00000010084			0.928429	92.4093	0.652402	1.54228	0.197164	0.0306105	0.637343	0.247462	0.096957	0.494347	0.071046
ENSSSCG00000010089			0.985308	53.275	0.12623	0.0515385	0	0.0143575	0.209407	0.16719	0	0	0
ENSSSCG00000010103	TUBA3D		0.939657	830.711	1.0584	0.120654	0.269239	0.6375	0.997437	0.840383	0.479859	0.242584	0.188898
ENSSSCG00000010106			0.919341	20.8486	0.904011	0.833998	0.114779	0	1.41029	0	0	0	0
ENSSSCG00000010112	TSSK1B		0.982621	216.402	0.0713235	0.609248	0.013668	0.021875	0.0281515	0.136269	0	0.076478	0.0332305
ENSSSCG00000010113	TSSK2		0.98601	499.211	0	0.900751	0.0390215	0	0.0104225	0	0	0.077756	0.0168745
ENSSSCG00000010139	CCDC188		1	34.6134	0	0	0	0	0	0	0	0	0
ENSSSCG00000010338	DYDC1		0.948763	61.7113	0.715634	0	0.016845	0	0.67269	0	0.015393	1.27555	0
ENSSSCG00000010339	DYDC2		0.963407	29.0128	0.725752	0	0	0	0.776425	0	0	0	0
ENSSSCG00000010377	PTPN20		1	8.30571	0	0	0	0	0	0	0	0	0
ENSSSCG00000010498			0.957557	5.58856	0	0.125514	0	0	0	0	0	0.825651	0
ENSSSCG00000010499			0.994062	4.61107	0	0	0	0	0.096549	0	0	0	0
ENSSSCG00000010535	HPSE2		0.943073	3.08559	0.270813	0	0.01142	0	0.0772545	0.485398	0	0	0
ENSSSCG00000010552	PKD2L1		0.955713	1.3663	0	0	0.180403	0	0.120439	0	0	0.0658125	0
ENSSSCG00000010591	CYP17A1		0.99871	602.518	0	0	0	0	0	0	0	0.077176	0
ENSSSCG00000010658	PNLIP		0.995049	1.36103	0.0390205	0	0	0	0	0	0	0	0
ENSSSCG00000010780	CYP2E1		0.973649	1.59693	0	0	0.696778	0	0.105172	0	914.028	0	0.034682
ENSSSCG00000010782			0.999707	1.40094	0	0	0	0	0	0	0.002315	0	0
ENSSSCG00000010787	SCART1		0.999487	2.52219	0	0	0	0	0	0	0.005832	0	0
ENSSSCG00000010967	CCL27		0.988885	1.59823	0.100225	0	0	0	0	0	0	0	0
ENSSSCG00000010971	ARID3C		0.940739	8.21957	0.689415	0	0.0373805	0.037538	0.289111	0.394962	0	0	0
ENSSSCG00000011017			1	178.849	0	0	0	0	0	0	0	0	0
ENSSSCG00000011078	ARMC3		0.967034	25.2483	0.018369	0.220287	0.002508	0.007266	0.670641	0	0	0.257647	0
ENSSSCG00000011080	SPAG6		0.975673	244.807	0.016229	0	0	0	1.21074	0	0	0.485488	0
ENSSSCG00000011205	EFHB		0.965893	17.8285	0.011035	0.178774	0	0	0.75949	0	0	0.174193	0
ENSSSCG00000011327			0.933503	8.11388	0	0	0	0	0.801256	0	0	1.08345	0
ENSSSCG00000011334			0.924993	2.92915	0.090645	0	0.0153305	0.0653335	0.519288	0	0	0.405312	0
ENSSSCG00000011376	CCDC36		0.929423	273.94	0.044311	2.17749	0.0789785	0.0598245	0.143209	0.356982	0.010929	4.71393	0.041996
ENSSSCG00000011380	C3orf84		0.939579	117.02	0	0.452023	0	0.050253	0.866815	0	0	3.70253	0
ENSSSCG00000011617	DNAJB8		1	595.477	0	0	0	0	0	0	0	0	0
ENSSSCG00000011626	C3orf22		0.990655	209.681	0	0	0	0	0	0	0	0.568326	0
ENSSSCG00000011735	SI		0.995502	3.23124	0.03502	0	0	0	0.02427	0	0	0	0
ENSSSCG00000011837	MELTF		0.968906	12.3362	0.134691	0.109408	0.01006	0.014237	0.523447	0.05088	0	0	0
ENSSSCG00000011850			0.981818	2.96718	0.007045	0	0.0254705	0.0207275	0	0.168897	0	0	0.016889
ENSSSCG00000011937	MORC1		0.941703	1.99242	0	0.295308	0	0	0.07383	0	0	0.277761	0
ENSSSCG00000011944			0.99365	19.2722	0	0	0	0.0171865	0.167599	0	0	0	0
ENSSSCG00000011967			0.995078	376.528	0	0	0	0.0331755	0	0.258881	0	0	0
ENSSSCG00000011979	GPR15		0.940258	7.76405	0.0927415	0.085328	0	0.0344305	0.298738	0.06851	0.78267	0	0.058571
ENSSSCG00000012004	LIPI		0.965021	15.4493	0.065213	0.041349	0	0	0.0788175	0	0	1.01779	0
ENSSSCG00000012047			0.988055	169.779	0	0.320855	0.0254895	0.0958115	0.064857	0.099477	0	0	0
ENSSSCG00000012169	DDX53		0.981288	29.9069	0	0.51659	0	0	0	0	0	0.175069	0
ENSSSCG00000012175			1	2.28389	0	0	0	0	0	0	0	0	0
ENSSSCG00000012190			1	3.53115	0	0	0	0	0	0	0	0	0
ENSSSCG00000012191	PPP4R3C		1	20.3119	0	0	0	0	0	0	0	0	0
ENSSSCG00000012192			1	10.1396	0	0	0	0	0	0	0	0	0
ENSSSCG00000012193	MAGEB10		0.998721	3.81604	0	0	0.018259	0	0	0	0	0	0
ENSSSCG00000012194			1	1.24162	0	0	0	0	0	0	0	0	0
ENSSSCG00000012197			1	2.29902	0	0	0	0	0	0	0	0	0
ENSSSCG00000012198	MAGEB3		0.977633	6.07114	0	0	0	0	0.303494	0.13736	0	0	0
ENSSSCG00000012212			1	1.91147	0	0	0	0	0	0	0	0	0
ENSSSCG00000012213			1	5.00869	0	0	0	0	0	0	0	0	0
ENSSSCG00000012218			1	2.3347	0	0	0	0	0	0	0	0	0
ENSSSCG00000012223			1	23.3712	0	0	0	0	0	0	0	0	0
ENSSSCG00000012248	MPC1L		1	47.1306	0	0	0	0	0	0	0	0	0
ENSSSCG00000012256			1	34.1329	0	0	0	0	0	0	0	0	0
ENSSSCG00000012285	SPACA5		1	86.6698	0	0	0	0	0	0	0	0	0
ENSSSCG00000012303	PAGE4		1	1.62365	0	0	0	0	0	0	0	0	0
ENSSSCG00000012306	AKAP4		0.99879	596.954	0	0	0.0720845	0	0	0	0	0	0
ENSSSCG00000012346	PAGE2B		1	199.298	0	0	0	0	0	0	0	0	0
ENSSSCG00000012360			0.989267	7.49531	0	0	0.003584	0	0	0.049442	0	0.167469	0
ENSSSCG00000012370			1	83.4735	0	0	0	0	0	0	0	0	0
ENSSSCG00000012430			0.963125	2.55053	0.390342	0	0	0	0.095231	0	0	0	0
ENSSSCG00000012450	TENT5D		0.998792	33.5116	0	0	0.011774	0	0.027173	0	0	0	0
ENSSSCG00000012455	CYLC1		1	77.1664	0	0	0	0	0	0	0	0	0
ENSSSCG00000012469			0.989484	39.2141	0	0.418567	0	0	0	0	0	0	0
ENSSSCG00000012493	TAF7L		0.948915	27.7275	0.263177	0.187912	0.175554	0	0.941844	0.113156	0.0201555	0.169351	0.029434
ENSSSCG00000012516			1	3.49984	0	0	0	0	0	0	0	0	0
ENSSSCG00000012543			0.986499	1.92835	0	0	0	0	0.139463	0	0	0	0
ENSSSCG00000012544			1	3.71513	0	0	0	0	0	0	0	0	0
ENSSSCG00000012558	PIH1D3		0.938616	32.4593	0.036527	0	0	2.59084	0.582778	0.087005	0.052304	0	0.031963
ENSSSCG00000012562	NCBP2L		0.965176	32.8519	0.115514	0	0.0112345	0	0.255204	0	0.0715855	0.668895	0.190959
ENSSSCG00000012565			0.994003	16.3543	0	0	0	0	0	0	0.0174395	0.146533	0
ENSSSCG00000012648	ACTRT1		1	76.8863	0	0	0	0	0	0	0	0	0
ENSSSCG00000012678	USP26		1	4.46662	0	0	0	0	0	0	0	0	0
ENSSSCG00000012709			0.99302	20.3063	0.211885	0	0	0	0	0	0	0	0
ENSSSCG00000012714			1	44.5122	0	0	0	0	0	0	0	0	0
ENSSSCG00000012717			0.958979	21.8766	0	0.619328	0	0	0.067942	0	0	0.836498	0
ENSSSCG00000012720			0.98304	2.30659	0	0.200264	0	0	0	0	0	0	0
ENSSSCG00000012732			1	12.5363	0	0	0	0	0	0	0	0	0
ENSSSCG00000012740			0.998053	7.83466	0	0	0	0	0.0389185	0	0	0	0
ENSSSCG00000012760			1	1.58555	0	0	0	0	0	0	0	0	0
ENSSSCG00000012761			1	7.53959	0	0	0	0	0	0	0	0	0
ENSSSCG00000012762			0.961586	1.25453	0.108174	0	0	0	0.195231	0	0	0	0
ENSSSCG00000012812			0.927538	8.7289	0.231902	0	0.624372	0.195959	0.095664	0.174119	0.166654	0	0.227619
ENSSSCG00000012839			0.994134	22.1979	0	0	0	0	0.180542	0	0	0	0
ENSSSCG00000012882			0.981656	68.8193	0.276023	0	0.035345	0.441336	0	0.058566	0	0	0
ENSSSCG00000012964	TSGA10IP		0.992811	26.5073	0	0	0	0	0.239178	0	0	0	0
ENSSSCG00000012994	TIGD3		0.913578	16.1388	0.289024	0.169945	0.688557	0.689312	0.194422	0.3969	0.0605815	0	0.197473
ENSSSCG00000013027			0.924149	177.014	6.50602	0.610937	0.378785	0.031517	0.988205	0	0	0	0.0054965
ENSSSCG00000013236	MYBPC3		0.941149	6.67753	1.12654	0.170808	0.110511	673.79	0.258217	0	0.010346	0.0705365	0.090874
ENSSSCG00000013363	LDHC		0.987168	331.805	0.0385655	0.484667	0	0	0.0783145	0	0	0.176195	0
ENSSSCG00000013370			0.943615	1.04118	0.731776	0	0.659609	0.065684	1.00362	0	144.667	0	0
ENSSSCG00000013377	USH1C		0.945908	1.77494	0	0	0	0	0	14.6256	0.319493	0	0.0412
ENSSSCG00000013413			0.990385	6.10675	0	0.184944	0	0	0	0	0	0	0
ENSSSCG00000013440	ATP8B3		0.966922	202.437	0.163435	0	0.189197	0.0238835	0.326309	0.999912	0.247348	0	0.0383155
ENSSSCG00000013519	ZNRF4		0.998557	413.092	0.020792	0	0	0	0	0.059354	0	0	0
ENSSSCG00000013527	CATSPERD		1	27.9036	0	0	0	0	0	0	0	0	0
ENSSSCG00000013536			0.999396	260.737	0	0	0	0	0.030703	0	0	0	0
ENSSSCG00000013605	ACTL9		1	221.107	0	0	0	0	0	0	0	0	0
ENSSSCG00000013607			0.918594	1.94046	0.189714	0.375835	0.0074445	0.018655	0.025712	0.025612	0	0.247153	0
ENSSSCG00000013733	BEST2		0.910442	2.9908	0.315848	0.384205	0.115917	0.251337	0.0730615	0.09962	0	0	0.0166895
ENSSSCG00000013887	INSL3		0.998134	2898.09	0	0	0	0.0411485	0	0.098039	0	0	0
ENSSSCG00000013916	COMP		0.93621	80.9367	0.155424	0	0.748495	2.33615	0.088051	0	0.300432	0	0.315721
ENSSSCG00000013933	PBX4		0.917719	36.4577	0.525259	0.335308	0.16567	0.314938	0.614228	1.30791	0.0559085	0	0.191343
ENSSSCG00000013934	CILP2		0.958681	32.4071	0.424067	0.0789155	0.463762	0.137776	0.144526	0.098005	0.011997	0	0.132967
ENSSSCG00000014000	TRIM17		0.96527	69.4435	0.28883	0	0.306706	0.0230515	0.414219	0.201957	0.019748	0.234576	0.025408
ENSSSCG00000014021	CBY3		0.973688	12.2327	0.84338	0	0	0	0	0	0	0	0
ENSSSCG00000014055	CDHR2		0.935412	1.6595	0.0444435	0.0657025	0.0028555	0.0033125	0.0290105	17.2168	0.305175	0.340295	0.007886
ENSSSCG00000014079			0.980444	5.99492	0.229745	0	0	0	0.108866	0	0.0077365	0.02482	0
ENSSSCG00000014183	SLCO6A1		0.997335	38.1425	0.045526	0	0.021436	0	0.022461	0	0	0	0
ENSSSCG00000014196	TMEM232		0.952659	6.34934	0.126203	0.504789	0	0	0.380343	0	0	0	0
ENSSSCG00000014228	FAM170A		0.99468	3.34835	0	0	0.0383975	0.0085895	0.0170685	0	0.0072435	0	0
ENSSSCG00000014302	CDKL3		0.965486	48.6799	0.150525	0	0.24798	0.078654	0.084594	0.199191	0.188856	0.235473	0.137047
ENSSSCG00000014377	PCDHB1		0.940738	7.78486	0.088172	0.197571	0	0	0.027376	0	0	1.38024	0
ENSSSCG00000014408	PLAC8L1		0.998208	74.8424	0.0722965	0	0	0	0	0	0	0	0
ENSSSCG00000014587			0.97817	10.8174	0.017107	0	0	0	0	0	0.0246865	0.534596	0.0157015
ENSSSCG00000014809			0.984591	2.94041	0.0227585	0	0	0	0.032002	0.145872	0	0	0
ENSSSCG00000014832	DNAJB13		0.933623	135.825	0.569125	0	0.094365	0.281968	4.71737	0.24859	0.0162945	0	0.182483
ENSSSCG00000014843	CHRDL2		0.952475	16.0436	0.694164	0	0	0.047422	0.10605	0.654121	0	0	0.035971
ENSSSCG00000014877			1	10.0024	0	0	0	0	0	0	0	0	0
ENSSSCG00000014995	DDI1		0.979423	126.096	0	0.80174	0.0158515	0	0	0	0	0.340152	0
ENSSSCG00000015053	HTR3B		0.987803	73.338	0.272693	0	0.0706565	0	0.154549	0	0.020034	0	0
ENSSSCG00000015101	FOXR1		1	2.37597	0	0	0	0	0	0	0	0	0
ENSSSCG00000015126	TRIM29		0.950176	28.3303	0.00917	0	0.374761	0	0.027801	0.549873	0	1.0586	0
ENSSSCG00000015138	JHY		0.926043	11.7731	0	0	0.0044635	0	0.561195	0	0	2.47516	0
ENSSSCG00000015217			1	2.68499	0	0	0	0	0	0	0	0	0
ENSSSCG00000015296			0.997081	19.4034	0.047653	0	0	0	0.033202	0	0	0	0
ENSSSCG00000015316			0.927704	267.475	0.35755	1.59964	0.241164	0.253212	0.289971	0.845812	0.0300105	0.672663	0.689884
ENSSSCG00000015361	LRRC72		1	82.0322	0	0	0	0	0	0	0	0	0
ENSSSCG00000015366	PRPS1L1		0.993919	44.9673	0.065459	0	0	0.081918	0.0696845	0	0	0	0
ENSSSCG00000015377	ABCB5		0.993583	2.34857	0	0	0.004813	0	0.0671545	0	0	0	0
ENSSSCG00000015477	CHIT1		1	1.27977	0	0	0	0	0	0	0	0	0
ENSSSCG00000015507	TNN		0.922787	7.95942	0.112141	0	0.04992	0	0.858546	0.647086	0.006603	0.255155	0.016234
ENSSSCG00000015561	APOBEC4		0.942187	12.7119	0.0284485	0.496644	0	0.0217555	0.319174	0	0	0.851774	0.0165065
ENSSSCG00000015596	FAM71A		1	96.1227	0	0	0	0	0	0	0	0	0
ENSSSCG00000015627	ZPBP		0.928503	302.201	0.269541	1.05264	0.344235	0.510687	1.5804	0.506998	0	0.920979	0
ENSSSCG00000015741	CFAP221		0.960364	6.91713	0.0079365	0	0	0	0.995426	0.040088	0	0	0
ENSSSCG00000015806			1	320.761	0	0	0	0	0	0	0	0	0
ENSSSCG00000015807	ADAM32		0.997649	116.504	0	0.0487145	0	0	0	0	0	0.054754	0
ENSSSCG00000015841	TEX15		0.988093	62.8709	0.05563	0.0919605	0.007357	0.002898	0.1563	0.018054	0	0.121396	0.015546
ENSSSCG00000015864	MYO7B		0.936873	1.75914	0.002175	0.0176365	0.184695	0.194052	0	12.0984	0.07199	0	0.010667
ENSSSCG00000015891	TBR1		0.958208	1.57116	21.0797	0.0552285	0	0	0.158773	0.014865	0.0037695	0	0
ENSSSCG00000016024	FSIP2		0.99982	49.7215	0.0015485	0	0.001116	0	0	0.003688	0	0	0
ENSSSCG00000016055			0.97843	88.4437	0	0	0	0	0	0	0	1.39252	0
ENSSSCG00000016059	STAT4		0.970105	255.965	0.0787005	0	0.16474	0.235039	0.747077	0.16278	0.267997	0.0893535	0.022069
ENSSSCG00000016105	FLACC1		0.943707	12.5197	0.068186	0	0	0.879356	0.863528	0	0	0	0
ENSSSCG00000016107			0.994865	138.983	0	0.211107	0	0.037547	0	0	0	0	0
ENSSSCG00000016133	MDH1B		0.975199	34.2908	0.498738	0	0	0	0.478179	0	0	0	0
ENSSSCG00000016159	CPS1		0.974262	1.69944	0.0226975	0	0.222918	0	0.102388	0	372.399	0	0.0594465
ENSSSCG00000016224			0.975954	249.896	0.483855	0	0.0853695	0.0130845	0.336263	0.219135	0.0357445	0.200818	0
ENSSSCG00000016259	FBXO36		0.942186	61.7512	0.27657	0.210231	0.032368	0	0.974928	0.814523	0.227042	0.189466	0.03293
ENSSSCG00000016269	SPATA3		1	449.273	0	0	0	0	0	0	0	0	0
ENSSSCG00000016278			1	428.954	0	0	0	0	0	0	0	0	0
ENSSSCG00000016305	MROH2A		0.983769	8.71479	0.02907	0	0	0	0	0	0	0.34704	0.005586
ENSSSCG00000016321	IQCA1		0.932787	4.67386	0.048363	0	0.0216445	0	1.48327	0	0	0.0556035	0.017889
ENSSSCG00000016329			0.997446	30.9983	0.022825	0	0	0.058771	0	0	0	0	0
ENSSSCG00000016384			0.922393	1.79967	0.639282	0	0	0	0.25208	0	0	0	0
ENSSSCG00000016392			0.949459	301.298	1.54615	0.272312	0	0	2.08023	0	0	0.346525	0
ENSSSCG00000016414	RNF32		0.917718	102.067	1.93702	0.409499	0.054916	0.011484	1.06239	0.652725	0.0542515	0.91704	0.0174145
ENSSSCG00000016484			1	155.52	0	0	0	0	0	0	0	0	0
ENSSSCG00000016517	SVOPL		0.937016	3.18457	0	0	0.573448	0	0	0.430649	0	0	0
ENSSSCG00000016533	STRA8		0.96774	2.55883	0	0	0	0	0.114214	0.29747	0	0	0
ENSSSCG00000016542	LRGUK		0.916179	14.7082	0.07292	0	0	0.0472145	0.339288	0.318434	0	2.86163	0.042414
ENSSSCG00000016555	CPA5		0.940132	101.787	0.303343	0	0	0	1.77208	0.017378	0.0766315	0.388017	1.20927
ENSSSCG00000016592	FSCN3		1	123.038	0	0	0	0	0	0	0	0	0
ENSSSCG00000016601	SPAM1		1	76.0241	0	0	0	0	0	0	0	0	0
ENSSSCG00000016602	HYAL4		0.944792	6.7578	0.036954	0.136	0.0074985	0	0.017494	0.35036	0.0276885	0.630343	0.012936
ENSSSCG00000016603			1	1.20902	0	0	0	0	0	0	0	0	0
ENSSSCG00000016623	ANKRD7		0.999859	133.11	0	0	0	0.0062445	0	0	0	0	0
ENSSSCG00000016627	ASZ1		0.985822	36.1371	0	0	0	0.299498	0	0	0.220484	0	0
ENSSSCG00000016663	DPY19L2		0.957467	90.9596	0.642043	0	0	0	0.51349	0	0	1.27137	0
ENSSSCG00000016673	GHRHR		0.953518	1.14692	0	0	0	0	0.045833	0	0	6.87057	0.055745
ENSSSCG00000016719	STK31		0.954084	33.8519	0.409709	0.316974	0	0	0.165173	0.078662	0.027279	0.809856	0
ENSSSCG00000016796			1	9.70735	0	0	0	0	0	0	0	0	0
ENSSSCG00000016977			0.959705	893.597	0	1.27899	0	0	0	0	0	3.783	0.078889
ENSSSCG00000016995	EFCAB9		1	125.782	0	0	0	0	0	0	0	0	0
ENSSSCG00000017120	SLC6A19		0.955281	2.85459	0	0	0	0.021249	0	29.1062	0	0	0
ENSSSCG00000017216			0.994577	33.0317	0	0	0.010115	0	0	0.163685	0.010547	0	0
ENSSSCG00000017285			0.941808	72.9355	0	0	1.08184	1.24336	0.026041	0	0.098356	0.212752	0.491888
ENSSSCG00000017304	EFCAB3		0.999667	38.1992	0	0	0.0110635	0	0	0	0	0	0
ENSSSCG00000017305	EFCAB13		1	3.48361	0	0	0	0	0	0	0	0	0
ENSSSCG00000017321	LYZL6		1	77.5696	0	0	0	0	0	0	0	0	0
ENSSSCG00000017324			0.97683	6.41341	0	0	0.0467245	0.07161	0.0529585	0.23705	0.0338825	0	0.005283
ENSSSCG00000017332			1	6.33002	0	0	0	0	0	0	0	0	0
ENSSSCG00000017345	CCDC103		1	7.60954	0	0	0	0	0	0	0	0	0
ENSSSCG00000017439	KRT32		0.964097	16.6551	0	0	1.52867	0	0	0	0	0	0
ENSSSCG00000017493	ZPBP2		0.998202	207.788	0.0109545	0	0.026779	0	0.0152675	0	0.027421	0	0.0069395
ENSSSCG00000017520	LRRC46		0.934543	119.87	0.360791	0	0.0843185	0.0361045	2.50776	0.917324	0.100981	0.488916	0
ENSSSCG00000017542	TTLL6		0.98421	3.07422	0	0	0.220937	0	0	0	0	0	0
ENSSSCG00000017577			0.952407	12.8367	0.230637	0.348455	0.0213955	0.0986165	0.24774	0.253912	0.03782	0	0.01912
ENSSSCG00000017599	KIF2B		1	81.9974	0	0	0	0	0	0	0	0	0
ENSSSCG00000017636	LPO		0.978993	4.1076	0.0625485	0	0	0	0.132764	0.016261	0.039446	0.070542	0
ENSSSCG00000017641	HSF5		0.980787	82.9289	0	0.480634	0	0	0.051237	0.038332	0	0.331068	0
ENSSSCG00000017645	TEX14		0.934129	21.2129	0.150324	0.436202	0.077734	0.079408	0.703684	0.064134	0.012046	0.691014	0.054031
ENSSSCG00000017758	SPAG5		0.98742	58.6677	0	0	0.588703	0	0	0	0	0	0
ENSSSCG00000017808			0.913394	603.716	0.327446	0.0299835	1.68231	1.37439	0.326807	0.70465	0.867637	1.10839	0.89891
ENSSSCG00000017884	TEKT1		0.94903	68.2368	0.377954	0	0.02709	0	1.38122	0.110621	0	0.590971	0.173139
ENSSSCG00000017921	ZMYND15		0.991594	44.4588	0.031669	0	0.167531	0	0.008255	0.068153	0.028947	0	0
ENSSSCG00000017942			0.99507	44.2696	0	0	0.026969	0.053446	0.0652425	0	0.0276635	0	0
ENSSSCG00000017945			1	15.3439	0	0	0	0	0	0	0	0	0
ENSSSCG00000017980	ALOX12B		0.927189	1.94835	0	0	0.611138	0.0961635	0	0	0	0	0.150022
ENSSSCG00000017981	ALOXE3		0.982009	2.25759	0.100376	0	0	0	0.100291	0	0	0	0
ENSSSCG00000018028	TEKT3		0.97759	156.934	0.202701	0	0.0325095	0.0147205	0.610399	0.104389	0.0181645	0.192041	0.02058
ENSSSCG00000020658			0.911904	27.7461	0	2.19455	0	0	0	0	0	3.4879	0
ENSSSCG00000020675	ATF7IP2		0.936716	25.696	0.721374	0	0.290272	0.156427	0.143632	0.44914	0.0591315	0.235885	0.1653
ENSSSCG00000020850			1	3.55847	0	0	0	0	0	0	0	0	0
ENSSSCG00000020953			0.991502	117.805	0	0.119361	0	0	0.263806	0	0	0	0.0186965
ENSSSCG00000020990			0.968433	10.7075	0.004592	0.051612	0.004906	0	0.419351	0	0	0.335026	0
ENSSSCG00000021179			0.991489	7.26325	0	0	0.146649	0	0.025237	0	0	0	0
ENSSSCG00000021307	USP44		0.95549	48.8567	0.11158	0.328572	0.127244	0.115749	0.416065	0.02793	0.0627205	0.560491	0.0676955
ENSSSCG00000021337	PRM1		1	30826.4	0	0	0	0	0	0	0	0	0
ENSSSCG00000021342	QRICH2		0.996011	12.3701	0	0	0.007807	0.003544	0.052679	0	0	0.0309075	0
ENSSSCG00000021401	GFRA4		0.928365	2.18754	0.560994	0	0.050901	0	0.287125	0	0	0	0
ENSSSCG00000021426			0.998072	38.6318	0	0	0	0	0	0	0.0309455	0	0.033928
ENSSSCG00000021473			0.950184	68.2548	0.0065465	1.24433	0	0.037256	0.240059	0	0	1.2917	0.004029
ENSSSCG00000021645	MROH2B		1	127.17	0	0	0	0	0	0	0	0	0
ENSSSCG00000021668	KRT31		0.971085	1.77804	0	0	49.7137	0	0	0	0	0	0
ENSSSCG00000021676			0.928968	76.6558	0.16906	1.49633	0.134571	0.0763795	0.440836	0.545644	0	0.868389	0.0895065
ENSSSCG00000021813	SLC26A3		0.984778	1.17423	0	0	0	0	0	0	0	0.082642	0.027365
ENSSSCG00000021846	EFHC2		0.911778	22.952	0.237288	0	0	0	1.0326	0.060439	0.0165285	3.59263	0
ENSSSCG00000021942	CT83		0.985835	62.1692	0	0	0	0	0	0	0	0.696415	0
ENSSSCG00000021950	TPPP2		0.992599	1531.06	0	0	0	0	0.041582	0	0.0954085	0.428562	0
ENSSSCG00000022044			0.939877	57.0711	0.0567675	0.787764	0.005203	0.110343	0.118014	0	0	2.7404	0.0212485
ENSSSCG00000022045	PTCHD3		0.966788	72.7159	0.159134	0.428219	0.104344	0.0428495	0.168692	0.199672	0	0.319125	0.0254955
ENSSSCG00000022052			0.983382	38.0498	0	0.730005	0	0	0	0	0	0	0
ENSSSCG00000022055	GLIPR1L1		0.992958	134.604	0	0	0	0	0	0	0	0.36503	0
ENSSSCG00000022196	CCT6B		0.937345	176.165	0.746413	0.55723	0.1196	0.104323	0.820433	0.107175	0.0347275	1.64225	0
ENSSSCG00000022206	UOX		0.91216	4.30711	0.257904	0.198977	0.235917	0	0.84872	0.120082	55.1652	0.179323	0
ENSSSCG00000022384			0.93134	20.8516	0.474317	0.758166	0.05045	0.0536795	0.449788	0	0	0.505772	0.073807
ENSSSCG00000022566			0.935906	19.3953	0.143238	0.184652	0.0326825	0.101888	0.409403	0.378668	0.526517	0.245581	0
ENSSSCG00000022813	ABCC12		0.943465	6.93805	0.0718985	1.62845	0	0	0.0184455	0	0	0	0
ENSSSCG00000023031	TNNT2		0.910186	16.524	1.28193	0	1.85759	6490.34	0	0	0	0	9.56063
ENSSSCG00000023106			1	1.23368	0	0	0	0	0	0	0	0	0
ENSSSCG00000023403			0.920108	6.05333	2.71167	0	0.0707485	0	0.0250865	0	0	0	0
ENSSSCG00000023467			0.991947	341.138	0	0	0	0	0	0.367958	0	0.115829	0
ENSSSCG00000023500	DUSP21		0.993512	16.7969	0	0	0	0.120815	0.0555515	0	0	0	0
ENSSSCG00000023514	DPEP3		0.98271	32.188	0.0233155	0	0.0686255	0	0.577066	0	0	0	0
ENSSSCG00000023612			0.981243	32.2945	0	0	0.0554085	0.0212065	0.0996145	0.49359	0	0	0.020931
ENSSSCG00000023654	BRDT		0.998489	273.337	0	0	0	0	0	0	0	0.0793195	0
ENSSSCG00000023691			0.989804	7.69775	0	0	0	0.0301425	0	0	0	0.183877	0
ENSSSCG00000023745	MCOLN3		0.939184	1.30953	0	0	0	0	0.0354945	6.01391	0.053399	0.152832	0
ENSSSCG00000023771			0.955963	8.02837	0.118475	0.07602	0.135986	0.0199355	0.056934	0	0	0.609417	0.0083935
ENSSSCG00000023819			1	16.321	0	0	0	0	0	0	0	0	0
ENSSSCG00000023824	IQCF2		0.981159	79.0211	0.218809	0	0.0482315	0.0669105	0.542424	0	0	0	0
ENSSSCG00000023904	CFAP57		0.947488	18.8933	0.468747	0.0537605	0	0.096577	1.20224	0.064945	0.0324355	0	0
ENSSSCG00000023968	TSSK3		1	26.8665	0	0	0	0	0	0	0	0	0
ENSSSCG00000024062			1	1.18149	0	0	0	0	0	0	0	0	0
ENSSSCG00000024117			0.999238	6.86811	0	0	0	0	0.0142455	0	0	0	0
ENSSSCG00000024191	KLF17		0.998129	6.37829	0	0	0	0	0.0342245	0	0	0	0
ENSSSCG00000024268			0.996642	78.5362	0	0	0	0	0.141402	0	0	0	0
ENSSSCG00000024307	PRM2		1	2007.27	0	0	0	0	0	0	0	0	0
ENSSSCG00000024379	PCSK4		0.983926	82.2165	0	0	0.0093335	0.420624	0.012307	0.062764	0.196005	0	0.0275345
ENSSSCG00000024455			1	4.74635	0	0	0	0	0	0	0	0	0
ENSSSCG00000024520	ABCB4		0.961974	1.21661	0	0	0.031551	0.050828	0.11629	0.070768	21.8646	0	0.0161615
ENSSSCG00000024568			0.989753	18.3723	0.094934	0	0.0334405	0.0656195	0	0	0.0900075	0	0
ENSSSCG00000024584	SPEM2		1	167.318	0	0	0	0	0	0	0	0	0
ENSSSCG00000024714	LRRC34		0.920092	112.31	0.065989	0.427537	0.0098545	0.059382	0.664856	2.0056	0.0736895	2.43186	0
ENSSSCG00000024731			1	3.97234	0	0	0	0	0	0	0	0	0
ENSSSCG00000024765			0.993924	22.7999	0.0253515	0	0	0	0.159866	0	0	0	0
ENSSSCG00000024860			0.962668	25.3009	0.0167415	0	0.112076	0.054106	0.626373	0.198226	0.256943	0	0.0275295
ENSSSCG00000024930			0.993697	129.01	0	0	0.101019	0.126664	0.008493	0.019879	0.020434	0	0.012344
ENSSSCG00000024966	TRIM77		1	15.3203	0	0	0	0	0	0	0	0	0
ENSSSCG00000025022	FER1L5		0.998327	5.18994	0.006791	0	0	0.006942	0.011552	0	0	0	0.002279
ENSSSCG00000025096	FBXO24		0.920984	78.9629	0.241453	0	0.1369	0.180183	0.323343	2.22895	0.29645	0.877815	0.301594
ENSSSCG00000025266	VWA3A		0.912885	24.4784	0.559318	0.16235	0.004964	0.012197	2.88062	0	0	0.769712	0
ENSSSCG00000025273	CYP11A1		0.982913	125.754	0.0665725	0	0	0.014329	0.502694	0	0.02598	0.244868	0.0141585
ENSSSCG00000025289			1	85.5142	0	0	0	0	0	0	0	0	0
ENSSSCG00000025367			0.992078	118.344	0.109691	0	0	0	0.127663	0	0.123785	0	0
ENSSSCG00000025404	C22orf31		0.999126	55.6149	0	0	0	0	0	0	0	0	0.032246
ENSSSCG00000025655			0.927171	15.8396	0.066329	0.201964	0.009472	0	0.852147	0.229593	0.029902	1.09751	0
ENSSSCG00000025737	IQCA1L		1	11.0773	0	0	0	0	0	0	0	0	0
ENSSSCG00000025787	TMEM72		0.94824	1.41194	0.15737	0	0.05121	0.022144	0.510295	54.6994	0.106421	0.297994	0
ENSSSCG00000025799			0.99883	58.3474	0.04393	0	0	0	0	0	0	0	0
ENSSSCG00000026200	PROK2		1	15.9573	0	0	0	0	0	0	0	0	0
ENSSSCG00000026221			0.998926	134.867	0	0	0	0	0	0	0.0485995	0	0
ENSSSCG00000026237	RNF212B		0.955448	1.24794	0	0	0	0	0	0.383736	0	0	0
ENSSSCG00000026323	FAM50B		0.958964	40.1173	0.191211	0.95433	0.0637365	0.223962	0.123328	0	0.037541	0	0.116875
ENSSSCG00000026421	PKD2L2		0.966749	485.952	0.248539	0.221622	0.067074	0.0539915	0.812512	0.033712	0	0.920548	0.032213
ENSSSCG00000026526	CATSPER4		0.953344	15.0366	0	0	0.009569	0	0	0.058693	0.0185205	0.0937005	1.69314
ENSSSCG00000026537	CACNA2D4		0.999058	7.22781	0.0180205	0	0	0	0	0	0	0	0
ENSSSCG00000026659			1	32.4157	0	0	0	0	0	0	0	0	0
ENSSSCG00000026662			0.929254	2.81826	0.0588875	0.170962	0.0224655	0	0.399842	0.036712	0	0.275564	0
ENSSSCG00000026849	CCNO		0.992198	1.37305	0	0	0	0	0.062557	0	0	0	0
ENSSSCG00000026976			1	3.96483	0	0	0	0	0	0	0	0	0
ENSSSCG00000026983	SHCBP1L		0.980881	215.693	0	0.231122	0.143279	0.035664	0	0	0	0.617973	0.0697785
ENSSSCG00000027178	MAN2B2		0.943246	3.16912	0.848312	0	0	0	0.121849	0	0	0	0
ENSSSCG00000027327	PP2D1		1	67.8211	0	0	0	0	0	0	0	0	0
ENSSSCG00000027356			0.996368	294.067	0	0	0	0	0	0.204302	0	0	0
ENSSSCG00000027409	TCF23		0.97509	2.47425	0	0	0.028059	0.062795	0	0.170158	0.003201	0	0.03075
ENSSSCG00000027568	BLK		0.953892	2.04806	0.052846	0	0.05431	0.124532	0	0	0.244401	0	0.0223335
ENSSSCG00000027589			1	65.5597	0	0	0	0	0	0	0	0	0
ENSSSCG00000027874			0.993246	162.549	0.18745	0	0.015018	0	0.131014	0	0	0	0
ENSSSCG00000027991			0.929077	67.841	0.611105	0	0.500701	0.040605	0.265759	1.27605	1.02023	0	0.0173755
ENSSSCG00000028139	CCDC154		0.954639	10.1573	0.284226	0.186421	0.173762	0.028927	0.151397	0.208422	0	0	0.0456265
ENSSSCG00000028184	DNAH1		0.946036	5.06113	0.004333	0	0.005629	0	0.733104	0.09227	0.0109155	0.236854	0.003614
ENSSSCG00000028214			1	12.2662	0	0	0	0	0	0	0	0	0
ENSSSCG00000028217			0.997864	181.548	0	0	0	0	0	0	0.105297	0	0
ENSSSCG00000028340			1	32.0976	0	0	0	0	0	0	0	0	0
ENSSSCG00000028425	UBL4B		0.993135	412.051	0	0	0.04227	0	0.0596895	0	0	0.313647	0
ENSSSCG00000028632			0.973946	54.8094	0.368764	0	0.067149	0	0.494851	0	0	0.176045	0
ENSSSCG00000028672	GCKR		0.944577	1.11726	0.195712	0	0.209871	0.197826	0.0333575	0.382783	28.1735	0	0.0261495
ENSSSCG00000028691	SULT1C3		0.992838	238.921	0	0	0	0.0247615	0	0.025709	0.354439	0	0
ENSSSCG00000028717			0.957412	306.761	0.053451	0	0	0	1.70213	0	0	2.15793	0
ENSSSCG00000028816			1	1.13583	0	0	0	0	0	0	0	0	0
ENSSSCG00000028913			1	2.80352	0	0	0	0	0	0	0	0	0
ENSSSCG00000029084	FSHR		0.972416	5.00994	0.062236	0.21335	0	0	0	0	0	0.211021	0
ENSSSCG00000029092	LRRD1		0.92979	76.0726	0	1.75663	0.0149585	0.0187425	0.12754	0.283051	0.007799	2.56434	0.051219
ENSSSCG00000029131	KCNU1		0.933476	12.5699	0.0097035	0	0	0	0.119192	3.21691	0	0	0
ENSSSCG00000029419	SCN11A		0.983078	2.97726	0.110423	0	0.0034855	0.0237935	0.0778005	0	0.0036055	0	0
ENSSSCG00000029443	TKTL1		0.99897	64.6983	0.0088625	0	0	0	0	0	0	0	0.0304415
ENSSSCG00000029447			0.973883	183.751	0.238317	0	0.182034	0.060612	0.161778	0.199616	0.576077	0	0
ENSSSCG00000029471	STAC3		0.9269	1.22596	0.455587	0.201638	2.6441	0.090399	0.17005	0.103476	0.189104	0.481027	223.017
ENSSSCG00000029522			1	315.595	0	0	0	0	0	0	0	0	0
ENSSSCG00000029709	SPATA22		0.983772	139.541	0	0	0.162389	0.054837	0	0.536322	0.0931515	0	0
ENSSSCG00000029743	SPAG11		0.982435	4.61755	0	0	0.083597	0.0551615	0.148968	0	0	0	0
ENSSSCG00000029977	LRRC52		0.998011	37.3631	0	0	0	0	0.0674585	0	0	0	0
ENSSSCG00000030114	SPATA9		1	42.2255	0	0	0	0	0	0	0	0	0
ENSSSCG00000030137	LMNTD2		0.972405	15.6047	0	0	0	0	0	0.621941	0.043326	0.187402	0
ENSSSCG00000030168	CYP19A1		0.943146	173.897	1.22115	0	0	0	5.32448	0	0	0	0
ENSSSCG00000030228	PIWIL2		0.99834	10.0753	0	0	0.0129255	0.0233435	0	0	0	0	0
ENSSSCG00000030335			0.971316	34.1534	0.605293	0.223282	0	0.0056585	0.263672	0	0.004469	0	0
ENSSSCG00000030371			0.940375	3.55618	0	0	2.93519	0.052411	1.8476	0.066377	2011.75	0	0.0345315
ENSSSCG00000030652			0.935961	11.2629	0	0	0.180284	0.282878	0.201228	0.901856	0.175311	0	0.0429995
ENSSSCG00000030693	TSPAN16		0.999151	79.4064	0.034079	0	0	0	0	0	0	0	0
ENSSSCG00000030743			1	4.5385	0	0	0	0	0	0	0	0	0
ENSSSCG00000030796	CXorf65		1	16.4582	0	0	0	0	0	0	0	0	0
ENSSSCG00000030850	TEX11		0.98836	2.88453	0	0	0	0	0.152761	0	0	0	0
ENSSSCG00000030906	MPL		0.971636	4.4856	0.185559	0	0.056291	0.0904465	0.0562545	0.042784	0.016052	0	0.010454
ENSSSCG00000031090			0.973331	4.99602	0	0	0	0	0.289926	0	0.191613	0	0
ENSSSCG00000031133	MAGEB5		1	12.7631	0	0	0	0	0	0	0	0	0
ENSSSCG00000031168	TMEM210		0.979052	247.807	0	0	0	0.291507	0.251279	0.596925	0	0	0.0963615
ENSSSCG00000031196			0.943159	2.18451	0	0	0	0	0	0	0	0.808599	0
ENSSSCG00000031205			0.998719	24.2321	0.0233885	0	0	0.01419	0	0	0	0	0
ENSSSCG00000031209			1	18.2522	0	0	0	0	0	0	0	0	0
ENSSSCG00000031258			1	3.66409	0	0	0	0	0	0	0	0	0
ENSSSCG00000031274	F12		0.919808	5.3167	0.0515965	0.164573	0.192142	0.0436915	0.044878	3.01265	182.963	0.068121	0
ENSSSCG00000031307			0.951187	1096.2	0	0	0.327603	2.19941	0	0	0	0	4.0994
ENSSSCG00000031313			1	3.2926	0	0	0	0	0	0	0	0	0
ENSSSCG00000031324	ZYG11A		0.981745	6.48004	0	0.163667	0.031597	0.010389	0	0	0	0.147502	0
ENSSSCG00000031376			0.980145	7.71449	0.090006	0	0.008108	0.0172075	0.046931	0	0.0135905	0.241351	0
ENSSSCG00000031425			0.978859	2.43067	0.0338985	0	0	0	0.0343005	0	0	0.182332	0
ENSSSCG00000031483			0.988699	10.0084	0	0	0.213557	0	0.051704	0	0	0	0
ENSSSCG00000031525	MARCH11		0.945054	72.3068	0.802241	0.667298	0	0	0.66752	0.256764	0	0.318977	0.006835
ENSSSCG00000031550			0.953481	65.168	0.0563	0	0.161135	0.129544	0.086528	0.629048	0.676246	0.407224	0
ENSSSCG00000031563			0.996517	1.66189	0	0	0	0.0311625	0	0	0	0	0
ENSSSCG00000031571			0.999044	304	0	0	0.0504445	0	0	0	0	0	0
ENSSSCG00000031595			0.949806	4.02403	0	0	0.815256	0	1.70636	0	1254.13	0	0.0172605
ENSSSCG00000031689			0.987145	1.28718	0	0	0.0241155	0	0	0	0.074538	0	0
ENSSSCG00000031766			1	1.20996	0	0	0	0	0	0	0	0	0
ENSSSCG00000031800	CEP72		0.978377	23.6115	0.015653	0	0.015637	0.213653	0.082971	0.185868	0.111141	0	0.044054
ENSSSCG00000031832			0.962782	4.04073	0	0	0	0	0	0	0	0.719118	0
ENSSSCG00000031865	AQP8		0.987964	8.73876	0.035333	0	0	0	0	0	0.235948	0	0
ENSSSCG00000031907			1	2.36707	0	0	0	0	0	0	0	0	0
ENSSSCG00000031922			1	9.31286	0	0	0	0	0	0	0	0	0
ENSSSCG00000031994			1	1.44772	0	0	0	0	0	0	0	0	0
ENSSSCG00000032032	HTR5A		0.923061	1.48834	0.258066	0.494318	0	0	0	0	0	0	0
ENSSSCG00000032122			0.951723	127.119	1.12345	0	0.16617	0.10901	1.08544	0.360021	0.05745	0	0
ENSSSCG00000032125			0.944749	287.833	0.241535	1.17161	0	0	0.129468	0.325151	0	3.14663	0
ENSSSCG00000032210			1	1.95401	0	0	0	0	0	0	0	0	0
ENSSSCG00000032257			1	2.25869	0	0	0	0	0	0	0	0	0
ENSSSCG00000032299	LEFTY2		0.985358	6.64304	0.198978	0	0	0	0.0645275	0	0	0	0.024296
ENSSSCG00000032353	THEGL		0.998854	24.9461	0	0	0	0	0	0	0.034149	0	0
ENSSSCG00000032370			1	1.07796	0	0	0	0	0	0	0	0	0
ENSSSCG00000032403			0.977305	15.3112	0.024234	0	0.21124	0.0606965	0.069323	0.049748	0.119786	0.062235	0.0066605
ENSSSCG00000032405	TMEM190		0.995982	481.184	0	0	0	0	0	0.205864	0	0	0.03689
ENSSSCG00000032533			0.99574	2.06234	0	0	0	0	0.0438475	0	0	0	0
ENSSSCG00000032581	SRRM5		0.962137	56.3598	0.091182	0.412822	0	0.0469475	0.186246	0.075306	0.0189085	0.763231	0.074507
ENSSSCG00000032597			1	3.61776	0	0	0	0	0	0	0	0	0
ENSSSCG00000032608			0.984878	180.339	0.274079	0.47223	0	0	0.08196	0	0	0	0
ENSSSCG00000032808			0.972522	12.3285	0	0	0.404833	0	0	0.101645	0.130006	0	0.084967
ENSSSCG00000032823			0.95241	1.109	0	0	0	0	0	0	0	0.376594	0
ENSSSCG00000032854	C15orf65		0.92906	20.659	0.220408	0	0.027467	0.0899835	0.315108	0.213561	0.110213	1.94192	0
ENSSSCG00000032865	DEFB136		1	1.57441	0	0	0	0	0	0	0	0	0
ENSSSCG00000032873			1	5.95805	0	0	0	0	0	0	0	0	0
ENSSSCG00000032896			0.991072	128.41	0	0	0.087098	0.0883865	0	0.249251	0	0	0
ENSSSCG00000032898			1	216.41	0	0	0	0	0	0	0	0	0
ENSSSCG00000032923	PRND		0.987975	29.936	0	0	0.207702	0.007368	0	0	0.121373	0	0.0626795
ENSSSCG00000032928	GPR135		0.929112	40.4716	0.585948	0.0213635	0.142407	0.245337	0.789925	0.808497	0	0.352742	0.067001
ENSSSCG00000032939			1	6.45206	0	0	0	0	0	0	0	0	0
ENSSSCG00000032961			0.987803	4.46416	0.06477	0.131633	0	0	0	0	0	0	0
ENSSSCG00000032971	SMC1B		0.991531	32.0737	0.026987	0	0.024609	0.0240915	0.107803	0.019943	0	0.072312	0
ENSSSCG00000032972			1	6.81978	0	0	0	0	0	0	0	0	0
ENSSSCG00000033050			0.993907	82.0694	0.0141475	0	0.066269	0	0.0143965	0	0.0090035	0.151299	0
ENSSSCG00000033077			1	12.8875	0	0	0	0	0	0	0	0	0
ENSSSCG00000033106	GTF2A1L		0.916047	148.418	0.01304	5.71833	0.073697	0.0520055	0.207694	0.213575	0	2.76265	0.036649
ENSSSCG00000033119			1	56.1478	0	0	0	0	0	0	0	0	0
ENSSSCG00000033179			0.984357	77.9499	0.044731	0	0.164783	0	0.145404	0.054899	0.0850325	0.123244	0.0322715
ENSSSCG00000033207	SULT2A1		0.913567	31.2676	0	0	0.107195	0	0.0504535	0	104.649	0	0
ENSSSCG00000033226			1	17.1744	0	0	0	0	0	0	0	0	0
ENSSSCG00000033250			1	1.23633	0	0	0	0	0	0	0	0	0
ENSSSCG00000033395			0.999407	42.4638	0	0	0.0203415	0	0	0	0	0	0
ENSSSCG00000033398	HIST1H1T		0.97202	12.2261	0.120035	0	0	0.049005	0.152116	0.268847	0.029606	0	0.0834515
ENSSSCG00000033462			0.923307	32.0002	0.540481	0	0	0	1.19688	0	0	2.11248	0.060646
ENSSSCG00000033467			0.956593	10.7197	0.0669595	0	0	0	1.32759	0.053253	0	0	0
ENSSSCG00000033486			0.997937	2.66536	0	0	0.024408	0	0	0	0	0	0
ENSSSCG00000033536			0.952971	30.5063	0	0	0	0	0	2.22429	0.335902	0	0
ENSSSCG00000033543			0.987348	5.80847	0	0.128136	0.0120195	0	0	0	0	0.0897095	0
ENSSSCG00000033553			0.996973	90.2412	0	0	0.0090645	0.0321565	0	0	0	0	0.085774
ENSSSCG00000033572			0.997822	7.45465	0	0	0	0	0	0	0	0.042738	0
ENSSSCG00000033621			0.928185	34.7201	0	0.811916	0	0	0	0	0	4.2685	0.0565065
ENSSSCG00000033686			0.924293	1.81419	0.329124	0	0	0	0.28783	0.150483	0	0	0.0277065
ENSSSCG00000033724			1	1.16481	0	0	0	0	0	0	0	0	0
ENSSSCG00000033726			0.998197	36.0129	0.060365	0	0	0	0	0	0	0	0
ENSSSCG00000033739			0.981763	13.6948	0.0374095	0	0	0	0.244243	0.072982	0	0.122326	0
ENSSSCG00000033776			0.997702	2.49213	0	0	0	0	0.026198	0	0	0	0
ENSSSCG00000033781	AADACL2		1	2.0969	0	0	0	0	0	0	0	0	0
ENSSSCG00000033793			1	1.10084	0	0	0	0	0	0	0	0	0
ENSSSCG00000033805			0.954225	45.3866	0.467973	0.19974	0.033853	0.022156	0.417605	0.104151	0.193504	0.342683	0.0407505
ENSSSCG00000033846			0.951611	1.17529	0	0	0	0	0.0360885	0	0	0.353919	0
ENSSSCG00000033906			1	52.7424	0	0	0	0	0	0	0	0	0
ENSSSCG00000033910	IFN-OMEGA-2		0.932443	2.22356	0.117907	0	0.097111	0	0.633235	0	0	0	0.0171125
ENSSSCG00000033933			0.984814	1.4135	0	0	0	0	0	0	0.127967	0	0
ENSSSCG00000033957			1	2.11388	0	0	0	0	0	0	0	0	0
ENSSSCG00000034036			0.966985	21.9574	0.09884	0	0.218458	0.0413575	0.182816	0.148575	0.01421	0.268605	0.041136
ENSSSCG00000034041			1	1.07445	0	0	0	0	0	0	0	0	0
ENSSSCG00000034054			0.990772	8.91422	0	0	0	0	0	0	0	0.209889	0
ENSSSCG00000034071			0.926694	2.72171	0	0.197916	0	0	0	0	0	0.986647	0
ENSSSCG00000034080	DEFB128		0.994922	3.29281	0	0	0.012014	0.0179255	0	0	0.025804	0	0.011459
ENSSSCG00000034126	ADAM20		0.998168	16.3434	0.0141475	0	0.004628	0	0.0287935	0	0	0	0
ENSSSCG00000034141			1	35.6137	0	0	0	0	0	0	0	0	0
ENSSSCG00000034164			0.947268	5.32599	0.221763	0.191464	0	0	0.116919	0.153439	0.15187	0.111008	0
ENSSSCG00000034256			0.992367	1.34571	0	0	0	0	0.049494	0	0.0103175	0	0
ENSSSCG00000034271			1	5.05915	0	0	0	0	0	0	0	0	0
ENSSSCG00000034298			0.996592	2.76705	0.0311915	0	0	0	0.0100195	0	0	0	0
ENSSSCG00000034402	LRIT1		0.973734	5.79169	0.072344	0	0	0	0.0969655	0	0	0.27439	0.0491715
ENSSSCG00000034405	MEI1		1	1.9814	0	0	0	0	0	0	0	0	0
ENSSSCG00000034445			1	343.959	0	0	0	0	0	0	0	0	0
ENSSSCG00000034475			0.98147	23.5352	0	0	0.120849	0.1616	0.185786	0	0.104503	0	0
ENSSSCG00000034623	ADAM2		0.982855	649.519	0.010602	0.0728265	0.414123	0.0137165	0.0821275	0.040417	0.168691	0.325225	0.002571
ENSSSCG00000034660	CCR4		0.976795	4.05198	0	0	0.0132975	0.0580155	0.0226475	0.078971	0.0532965	0.118449	0.0064265
ENSSSCG00000034690			1	4.07898	0	0	0	0	0	0	0	0	0
ENSSSCG00000034746	CAPN8		0.965871	10.5406	0	0	0.705458	0	0	0	0.05492	0.142746	0.0310055
ENSSSCG00000034756	PLB1		0.922374	4.08911	0.0121105	0.0367765	0.0817	0.022654	0.337696	0	0.186637	0.020034	0.658239
ENSSSCG00000034783	TMPRSS12		1	20.3141	0	0	0	0	0	0	0	0	0
ENSSSCG00000034794			0.970039	1.38553	0.143631	0	0.046478	0	0.043015	0	0.012765	0	0
ENSSSCG00000034826			0.995558	4.55983	0	0	0.039863	0	0.029929	0	0	0	0
ENSSSCG00000034848			1	13.6075	0	0	0	0	0	0	0	0	0
ENSSSCG00000034888			0.993331	21.3483	0	0	0.204975	0	0	0	0	0	0
ENSSSCG00000034987	IQANK1		0.932392	4.61318	0.459703	0	0.275813	0	0	0.417253	0.082371	0	0
ENSSSCG00000034991			1	15.3327	0	0	0	0	0	0	0	0	0
ENSSSCG00000035064			0.919373	8.20023	0.015088	0.17904	0.0208495	0	0.013559	0.551349	0.498782	0.72314	0.0086965
ENSSSCG00000035091			0.957484	7.98862	0.0993535	0.049716	0.050686	0.113311	0.366501	0.064286	0	0.115589	0.0579255
ENSSSCG00000035185			1	1.22759	0	0	0	0	0	0	0	0	0
ENSSSCG00000035202	TTLL13P		0.997489	1.99138	0	0	0	0	0	0	0.0250735	0	0
ENSSSCG00000035204			0.938552	10.8457	0.097115	0	0.109313	0	0.511417	0.348724	0	0.581614	0
ENSSSCG00000035314			1	1.54264	0	0	0	0	0	0	0	0	0
ENSSSCG00000035315	TEX50		0.987468	176.802	0	0	0	0	0	0	0	0.793799	0
ENSSSCG00000035335	FGL1		0.959532	2.77163	0	0	0.221662	0.0215495	0.021929	0.536035	244.216	0	0.0040145
ENSSSCG00000035359			1	2.24923	0	0	0	0	0	0	0	0	0
ENSSSCG00000035435			0.951274	3.96333	0.105129	0	53.5557	0	0.0531235	0	0	0	0
ENSSSCG00000035444	ZFP42		1	1.32394	0	0	0	0	0	0	0	0	0
ENSSSCG00000035453	LEKR1		0.922903	3.92182	0	0	0	0	0	0	0	2.02169	0
ENSSSCG00000035550			0.990638	1.34793	0	0	0	0	0.0520915	0	0.021365	0	0
ENSSSCG00000035607	PRM3		0.983499	1664.61	0	0	0	1.30542	0	0.21815	0.0714465	0	0
ENSSSCG00000035623			0.978872	9.93776	0	0	0	0	0	0	0	0.575998	0
ENSSSCG00000035635			0.973799	1.88243	0	0	0.054361	0	0.123172	0.083873	0	0	0
ENSSSCG00000035670			1	25.0871	0	0	0	0	0	0	0	0	0
ENSSSCG00000035683			0.998778	7.10694	0	0	0	0.0232775	0	0	0	0	0
ENSSSCG00000035737	ZCCHC13		0.990329	64.3299	0.132512	0	0	0	0.0921325	0	0	0.16325	0
ENSSSCG00000035752			0.970492	30.1878	0	0	0	0	1.49322	0	0	0	0
ENSSSCG00000035759	DEFB127		1	3.8473	0	0	0	0	0	0	0	0	0
ENSSSCG00000035808			0.996975	17.1919	0	0	0.036805	0.0311885	0	0	0.0121975	0	0
ENSSSCG00000035848			1	93.6394	0	0	0	0	0	0	0	0	0
ENSSSCG00000035857			0.984249	406.68	1.01322	0	0.0301895	0.002131	0.128005	0	0	0	0
ENSSSCG00000035909	ERICH2		0.911219	133.158	0.0999145	1.07568	0	0	1.29306	0.067033	0	7.97234	0
ENSSSCG00000035915	ABHD16B		0.990757	22.0729	0.047166	0	0.0700925	0.033971	0	0.07677	0.0407085	0	0
ENSSSCG00000035929			0.957606	112.453	0.10409	0.752944	0	0	0.321848	0	0	1.3771	0
ENSSSCG00000036034			1	5.7628	0	0	0	0	0	0	0	0	0
ENSSSCG00000036045	HIST1H2BA		1	21.402	0	0	0	0	0	0	0	0	0
ENSSSCG00000036056	DNAH17		0.977408	17.6378	0.0921605	0.028037	0.120912	0.0736425	0.12776	0.031439	0.067268	0	0.080565
ENSSSCG00000036097			0.943949	2.51693	0.15997	0	0.099552	0.0744865	0.179689	0	0.140936	0	0.022413
ENSSSCG00000036112			1	2.08496	0	0	0	0	0	0	0	0	0
ENSSSCG00000036123			0.912877	22.5613	0.087895	1.72026	0.0417325	0.0293715	0.233159	0.082818	0.043455	1.49982	0.0776405
ENSSSCG00000036161	CNBD1		1	5.46917	0	0	0	0	0	0	0	0	0
ENSSSCG00000036271			1	3.16051	0	0	0	0	0	0	0	0	0
ENSSSCG00000036316			1	3.21815	0	0	0	0	0	0	0	0	0
ENSSSCG00000036351			0.991027	3.28246	0	0.111278	0.0120195	0	0	0	0	0	0
ENSSSCG00000036407			1	371.522	0	0	0	0	0	0	0	0	0
ENSSSCG00000036444	TEX22		0.997267	15.3597	0	0	0	0	0.07115	0	0	0	0
ENSSSCG00000036490			0.996419	7.22181	0.0702645	0	0	0	0	0	0	0	0
ENSSSCG00000036532	FBXO47		0.999139	3.145	0	0	0.011074	0	0	0	0	0	0
ENSSSCG00000036540			0.910901	2.52111	0	1.02035	0	0	0.0751395	0	0.0265315	0	0.23059
ENSSSCG00000036545			0.995155	64.9057	0	0	0	0.039299	0.154995	0	0	0	0
ENSSSCG00000036563			1	2.00631	0	0	0	0	0	0	0	0	0
ENSSSCG00000036565			1	3.58292	0	0	0	0	0	0	0	0	0
ENSSSCG00000036632			0.948872	3.57191	0.028859	0	0	0	0.428503	0.048636	0.305829	0	0
ENSSSCG00000036764			0.987262	1.11362	0	0	0.089584	0	0	0	0	0	0
ENSSSCG00000036808	HMGCS2		0.932068	4.02308	0	0	0.0205235	0	0.0058555	0	13.6249	0	0
ENSSSCG00000036866			1	2.01342	0	0	0	0	0	0	0	0	0
ENSSSCG00000036922	COX7B2		0.998258	32.7975	0	0	0	0	0	0	0	0	0.056745
ENSSSCG00000036958			1	10.0356	0	0	0	0	0	0	0	0	0
ENSSSCG00000036997			1	811.485	0	0	0	0	0	0	0	0	0
ENSSSCG00000037018			1	1.36562	0	0	0	0	0	0	0	0	0
ENSSSCG00000037021			1	2.51567	0	0	0	0	0	0	0	0	0
ENSSSCG00000037057			1	1.19486	0	0	0	0	0	0	0	0	0
ENSSSCG00000037072	TP53TG5		0.975099	97.4098	0.265283	0.381414	0	0.0313935	0.192384	0.03828	0	0.253128	0
ENSSSCG00000037075			0.979745	26.7577	0	0	0.179088	0	0	0	0	0.554433	0
ENSSSCG00000037150			0.994022	3.23217	0	0	0	0.080719	0	0	0	0	0
ENSSSCG00000037196			1	6.09302	0	0	0	0	0	0	0	0	0
ENSSSCG00000037283			0.950321	105.651	0	0.898402	0	0	0	0	0	3.24953	0
ENSSSCG00000037338			0.995949	9.56478	0	0	0	0	0	0	0	0.089758	0
ENSSSCG00000037401			1	2.76147	0	0	0	0	0	0	0	0	0
ENSSSCG00000037489			0.924495	1.53919	0	0	0	0	0	0	0	0.883686	0
ENSSSCG00000037497			0.983183	6.69356	0.044019	0	0.0082495	0.00529	0.130152	0.016477	0.008356	0.110968	0
ENSSSCG00000037519			0.975102	68.5884	0	1.58754	0	0	0	0	0	0	0
ENSSSCG00000037616			0.943114	1.08036	0	0	3.1821	0	0	0	0	0	0
ENSSSCG00000037625			1	9.87845	0	0	0	0	0	0	0	0	0
ENSSSCG00000037667			1	2.82153	0	0	0	0	0	0	0	0	0
ENSSSCG00000037678			1	1.30198	0	0	0	0	0	0	0	0	0
ENSSSCG00000037714			1	17.721	0	0	0	0	0	0	0	0	0
ENSSSCG00000037720			0.986785	1.99836	0	0	0	0	0.139507	0	0	0	0
ENSSSCG00000037860			1	6.82981	0	0	0	0	0	0	0	0	0
ENSSSCG00000037938			0.933377	1.53145	0.0524205	0	0.155334	0.069116	0.087068	0	0.163459	0	0.06153
ENSSSCG00000037952	OR10Q1		1	1.30322	0	0	0	0	0	0	0	0	0
ENSSSCG00000037965			1	1.73987	0	0	0	0	0	0	0	0	0
ENSSSCG00000038037	SPTY2D1OS		0.996189	331.497	0.220358	0	0	0	0	0	0	0	0
ENSSSCG00000038058	RAD51AP2		1	4.71435	0	0	0	0	0	0	0	0	0
ENSSSCG00000038070			1	13.9306	0	0	0	0	0	0	0	0	0
ENSSSCG00000038125	NUP210L		0.936726	23.042	0.140954	0.408031	0.387779	0.152781	0.148205	0.216133	0.0692565	0.42916	0.115066
ENSSSCG00000038127			1	4.18434	0	0	0	0	0	0	0	0	0
ENSSSCG00000038135			0.926968	5.27104	0.0160215	0	0.236298	0	0.050098	0.873016	0.0837525	0.235034	0.0108305
ENSSSCG00000038148	PROKR1		0.952113	11.0994	0.213504	0.0851715	0.041427	0	1.0343	0.049714	0	0	0
ENSSSCG00000038160	CNGA1		0.976312	4.85786	0	0	0	0	0.0266595	0.393623	0	0	0.0188375
ENSSSCG00000038184	ACBD7		0.934197	1.03049	0.450304	59.4487	0.146378	0	0.501801	0.189895	0.151231	0.570003	0.040914
ENSSSCG00000038188			0.941886	3.82516	0.425166	0	0	0	0.351419	0.165374	0.0147775	0	0
ENSSSCG00000038211			1	1.75678	0	0	0	0	0	0	0	0	0
ENSSSCG00000038218			1	6.8573	0	0	0	0	0	0	0	0	0
ENSSSCG00000038264			0.997435	67.0549	0.0264485	0	0	0	0.067762	0	0.005758	0	0
ENSSSCG00000038292			0.994202	273.206	0	0	0	0	0	0	0	0.340353	0
ENSSSCG00000038301			0.987411	3.32825	0	0	0	0	0	0	0	0.180572	0
ENSSSCG00000038331			0.972038	80.5066	0.115577	0.874908	0.0146155	0	0.256354	0	0	0.118363	0.0150495
ENSSSCG00000038353			0.969901	7.44823	0	0	0	0	0	0	0	0.782582	0
ENSSSCG00000038415			1	88.384	0	0	0	0	0	0	0	0	0
ENSSSCG00000038552			0.987446	62.4213	0.017656	0	0	0	0.141818	0	0	0.348838	0.01968
ENSSSCG00000038606			0.987603	6.32844	0.0099425	0.134494	0.0120575	0.034808	0	0.040746	0	0	0
ENSSSCG00000038652			0.997898	9.60023	0	0	0	0	0.0456725	0	0	0	0
ENSSSCG00000038661			1	5.74348	0	0	0	0	0	0	0	0	0
ENSSSCG00000038758	PNMA5		0.99835	3.90509	0.023892	0	0	0	0	0	0	0	0
ENSSSCG00000038769			0.995443	1.11723	0	0	0	0.031239	0	0	0	0	0
ENSSSCG00000038770			0.992663	125.094	0.186583	0	0	0.0640585	0.0900655	0	0	0	0
ENSSSCG00000038780			0.918897	10.9463	0.120222	0	0.440937	0.42509	0.355366	0.134441	0.253995	0	0.378406
ENSSSCG00000038877	SLC36A3		0.94248	9.21536	0.0086525	1.47368	0.301882	0	0.018118	0	0.006968	0	0
ENSSSCG00000038903			0.929511	3.40262	0	0	0	0	0.385647	0.518281	0	0.217208	0
ENSSSCG00000039143			1	3.28288	0	0	0	0	0	0	0	0	0
ENSSSCG00000039237			0.995753	43.3743	0	0	0	0	0	0	0	0.156009	0
ENSSSCG00000039313			1	74.5251	0	0	0	0	0	0	0	0	0
ENSSSCG00000039316	GSG1		0.996327	1804.59	0.094056	0	0.120047	0	0.0456295	0	0	0	0
ENSSSCG00000039400	CCER1		1	215.962	0	0	0	0	0	0	0	0	0
ENSSSCG00000039415	CCDC197		0.99855	91.5469	0	0	0	0	0	0	0	0	0.0608495
ENSSSCG00000039471			1	3.90336	0	0	0	0	0	0	0	0	0
ENSSSCG00000039513			0.997077	10.2144	0.0407125	0	0.023962	0	0	0	0	0	0
ENSSSCG00000039547			1	6.66205	0	0	0	0	0	0	0	0	0
ENSSSCG00000039571			1	8.26123	0	0	0	0	0	0	0	0	0
ENSSSCG00000039596			1	2.21041	0	0	0	0	0	0	0	0	0
ENSSSCG00000039604			1	18.3397	0	0	0	0	0	0	0	0	0
ENSSSCG00000039660	LRRC69		0.962722	21.8157	0	0.666424	0.0791485	0	0.304362	0.217392	0	0	0
ENSSSCG00000039691			1	3.30395	0	0	0	0	0	0	0	0	0
ENSSSCG00000039716			0.986117	16.2517	0.356933	0	0	0	0.0519075	0	0	0	0
ENSSSCG00000039792	CDRT4		0.946103	25.5233	0.0917755	0	0	0.242361	0	0.295109	0	1.36565	0.180109
ENSSSCG00000039835			1	4.44202	0	0	0	0	0	0	0	0	0
ENSSSCG00000039903	SPATS1		0.956319	5.02441	0	0	0	0	0	0	0	1.02584	0
ENSSSCG00000039911	DEFB135		1	4.95586	0	0	0	0	0	0	0	0	0
ENSSSCG00000039916	BHMG1		0.998561	1.23455	0	0	0.010465	0	0	0	0	0	0
ENSSSCG00000039934			0.995545	7.53253	0	0	0	0	0	0	0	0.089758	0
ENSSSCG00000039954			1	5.02743	0	0	0	0	0	0	0	0	0
ENSSSCG00000039977			0.999082	15.7161	0	0	0	0	0.0235475	0	0	0	0
ENSSSCG00000039982			1	1.83166	0	0	0	0	0	0	0	0	0
ENSSSCG00000039994	ACTRT3		0.989769	108.274	0.0809375	0	0.03743	0.0441385	0.140421	0	0.023798	0.083639	0.0399565
ENSSSCG00000039995			0.986766	2.09576	0	0	0	0.068653	0.0705785	0	0	0	0
ENSSSCG00000040040			0.932138	12.7121	0	0	0	0	0.656676	0	0	1.98714	0
ENSSSCG00000040051			1	10.1211	0	0	0	0	0	0	0	0	0
ENSSSCG00000040055			1	26.5045	0	0	0	0	0	0	0	0	0
ENSSSCG00000040075			1	1.15914	0	0	0	0	0	0	0	0	0
ENSSSCG00000040106			1	2.56939	0	0	0	0	0	0	0	0	0
ENSSSCG00000040109			0.977209	1.22624	0	0	0.0069635	50.1876	0	0	0	0	0
ENSSSCG00000040114			1	4.1857	0	0	0	0	0	0	0	0	0
ENSSSCG00000040135			0.998965	122.013	0.0458685	0	0	0	0	0	0	0	0
ENSSSCG00000040148			1	3.57996	0	0	0	0	0	0	0	0	0
ENSSSCG00000040153			1	1.50751	0	0	0	0	0	0	0	0	0
ENSSSCG00000040193			1	3.84853	0	0	0	0	0	0	0	0	0
ENSSSCG00000040223			1	2.91592	0	0	0	0	0	0	0	0	0
ENSSSCG00000040260			0.93503	16.8475	0.179983	0	0.09136	0.006541	0.23444	1.35504	0.097319	0.293968	0.007949
ENSSSCG00000040310			1	2.18194	0	0	0	0	0	0	0	0	0
ENSSSCG00000040331			1	16.3829	0	0	0	0	0	0	0	0	0
ENSSSCG00000040376			0.992992	2.43193	0	0	0.020424	0	0	0.039855	0	0	0.01865
ENSSSCG00000040430			0.992021	19.48	0	0	0	0	0	0	0	0.242143	0
ENSSSCG00000040460			1	1.59613	0	0	0	0	0	0	0	0	0
ENSSSCG00000040541			1	3.71472	0	0	0	0	0	0	0	0	0
ENSSSCG00000040543	SPEM3		1	93.7711	0	0	0	0	0	0	0	0	0
ENSSSCG00000040547			1	16.7656	0	0	0	0	0	0	0	0	0
ENSSSCG00000040562	C8orf88		0.930552	48.4681	0.158406	0.178009	0.0903215	0	0.502436	0.12811	0	2.74274	0.213693
ENSSSCG00000040579	ZNF683		0.922375	82.9805	0.0893995	0	1.29772	0.696357	0.055055	0.292375	1.26177	0.101545	0.531667
ENSSSCG00000040615	MALRD1		0.926874	1.66487	0.025705	0	0.0502655	0.481556	0.153829	0.035076	0	0	0
ENSSSCG00000040656			1	4.02937	0	0	0	0	0	0	0	0	0
ENSSSCG00000040667			1	1.68629	0	0	0	0	0	0	0	0	0
ENSSSCG00000040692			1	6.0611	0	0	0	0	0	0	0	0	0
ENSSSCG00000040714	RSPH6A		0.927784	38.8733	0.351343	0.331461	0.0501755	0.161801	1.45124	0.154148	0.0381325	0.605642	0.060021
ENSSSCG00000040744			1	13.5698	0	0	0	0	0	0	0	0	0
ENSSSCG00000040795			0.990765	5.90612	0	0	0	0	0.174238	0	0	0	0
ENSSSCG00000040814	IL28B		1	2.57445	0	0	0	0	0	0	0	0	0
ENSSSCG00000040821			1	3.18275	0	0	0	0	0	0	0	0	0
ENSSSCG00000040858			1	59.5895	0	0	0	0	0	0	0	0	0
ENSSSCG00000040866	CNTD1		0.985852	61.3547	0	0	0	0	0.049838	0.612214	0	0	0
ENSSSCG00000040927			1	2.77199	0	0	0	0	0	0	0	0	0
ENSSSCG00000040935			1	1.60104	0	0	0	0	0	0	0	0	0
ENSSSCG00000040950			0.985213	14.097	0	0	0	0	0.0996135	0	0	0.305125	0
