# Supplementary material for: Identification and characterization of male reproduction-related genes in pig (Sus scrofa) using transcriptome analysis
Source: BMC Genomics. 2020 Jun 1;21:381. doi: 10.1186/s12864-020-06790-w (PMC7268776; doi:10.1186/s12864-020-06790-w)
Supplement: Supplementary file 3 — Additional file 3: Table S9. The significantly related TFs in porcine TSGs、NTSGs、LCTSGs、MCTSGs and HCTSGs. [file 12864_2020_6790_MOESM3_ESM.xlsx]

## Sheet: Supplemental Table 8
Table S9. The significantly related TFs in porcine TSGs、NTSGs、LCTSGs、MCTSGs and HCTSGs
TF name	Groups
	TSGs	NTSGs	LCTSGs	MCTSGs	HCTSGs
AHR		P
ALX1	P
ALX4					P
AR	P
ARID3A	P
ARID5B	P				P
ARNT		P
ARNT2		P
ATF6		P
ATOH8	P			P	P
BARHL1					P
BARX1	P			P
BBX	P			P	P
BCL6			P
BHLHA15	P
BHLHE22	P				P
BHLHE40		P
BHLHE41		P
BSX	P			P
C11orf9	P
CDC5L	P			P
CDX1	P
CEBPA	P
CEBPD				P
CREB1		P
CREB3L1	P				P
CREB3L2		P
CREB3L3	P				P
CREB5					P
CREM		P
CRX	P		P
CSDA		P
CTCFL		P
CUX2	P
CXXC1				P
DLX4	P
DMRT2	P
DMRTA1	P
DRGX	P
E2F1		P
E2F3		P
E2F4		P
E2F5		P
E2F7		P
E4F1		P	P
EGR2		P
EGR3		P	P
EGR4		P
ELF1		P
ELF4		P
ELF5	P
ELK1		P
EMX2	P			P	P
EN1	P
ENSSSCG00000000280	P
ENSSSCG00000000409	P
ENSSSCG00000001393	P				P
ENSSSCG00000001525		P
ENSSSCG00000001544	P			P	P
ENSSSCG00000001661	P				P
ENSSSCG00000001674	P		P
ENSSSCG00000002272		P
ENSSSCG00000002659	P
ENSSSCG00000003026	P
ENSSSCG00000003049		P
ENSSSCG00000004127		P
ENSSSCG00000004238	P				P
ENSSSCG00000004978	P				P
ENSSSCG00000005242	P
ENSSSCG00000005279	P
ENSSSCG00000006256	P
ENSSSCG00000006270	P				P
ENSSSCG00000006291	P
ENSSSCG00000007111		P
ENSSSCG00000007353	P
ENSSSCG00000007354		P
ENSSSCG00000008264					P
ENSSSCG00000008276	P				P
ENSSSCG00000008909		P
ENSSSCG00000009317	P
ENSSSCG00000009560		P
ENSSSCG00000012179		P
ENSSSCG00000012543	P			P
ENSSSCG00000013397		P
ENSSSCG00000013657		P
ENSSSCG00000013786	P
ENSSSCG00000014333		P
ENSSSCG00000014336		P
ENSSSCG00000016419	P
ENSSSCG00000017402	P
ENSSSCG00000017406	P
ENSSSCG00000017409	P			P
EOMES		P
ERF		P
ESR2	P
ESRRA	P				P
ESRRB	P
ETS1		P
ETS2		P
ETV1		P
ETV2		P
ETV3		P
FERD3L	P
FIGLA	P				P
FOS	P
FOSL1	P
FOXA1	P
FOXA2	P
FOXA3	P
FOXE1	P
FOXE3	P
FOXF2	P
FOXH1	P
FOXN2	P				P
FOXN3				P
FOXO3			P
FOXP2	P
FOXP4	P
FOXQ1	P
GATA2	P				P
GATA3	P
GATA6	P
GFI1	P				P
GLI2	P		P
GLIS1		P	P
HAND1	P			P	P
HES7		P
HEY2		P
HHEX		P
HINFP		P
HIVEP1		P
HIVEP2		P
HMG20B	P
HNF1A	P
HNF4A	P
HNF4G	P
HOXA1	P		P
HOXA10	P
HOXA11	P
HOXA13	P
HOXA3	P
HOXA5	P
HOXA9	P
HOXB1	P
HOXB13	P		P
HOXB3	P
HOXB4	P
HOXB6	P		P
HOXB7	P
HOXB8	P
HOXB9	P
HOXC5	P
HOXD1	P
HOXD11	P
HOXD13	P				P
HOXD3	P
HOXD9	P
HSF4	P
ID2		P
ID4	P			P	P
INSM1		P
IRF2		P
IRF6		P
ISX	P
KLF1		P
KLF12		P
KLF13		P
KLF4		P
KLF5		P
LCOR				P
LEF1	P		P
LIN54	P
MAFF	P
MAFK	P
MAX	P				P
MBD2		P
MECP2		P
MEF2C	P
MEF2D	P
MESP1	P			P	P
MLX		P
MLXIP		P
MLXIPL		P
MNX1	P				P
MSC	P
MSX1	P			P	P
MSX2	P			P
MYB	P		P
MYC					P
MYCL1					P
MYCN		P
MYF6	P
MYOD1	P
MYOG	P
MYPOP		P
NEUROG1	P				P
NFATC2	P
NFATC4	P
NFE2	P				P
NFE2L2	P				P
NFIB	P		P	P
NFIL3	P
NFKB1				P
NFKB2	P
NHLH1		P
NHLH2	P
NKX1-1	P			P
NKX2-1	P
NKX2-3			P
NKX2-8	P			P
NPAS2		P
NR1H2	P
NR1H4	P		P
NR1I2	P		P		P
NR1I3	P				P
NR2C2		P
NR2E1	P				P
NR2F1	P			P
NR2F2	P				P
NR2F6	P
NR3C1	P				P
NR4A2	P
NR4A3	P
NR5A1	P				P
NR6A1	P		P		P
NRL	P
OLIG1	P
OLIG3	P
ONECUT1	P
ONECUT2	P				P
ONECUT3	P
OTP			P
PAX2		P
PAX5		P
PBX1	P
PBX2	P		P
PBX3		P
PGR	P			P
PITX3	P
PLAG1		P
POU1F1	P
POU3F2	P
POU3F4	P
PPARA	P
PPARD	P
PPARG	P				P
PRDM1	P		P
PRDM4				P
Prop-1	P
PRRX2	P
RARA	P				P
RARG	P				P
REST		P
RFX1	P			P	P
RFX3	P				P
RFX4	P				P
RFX5	P			P	P
RFX7	P			P	P
RFX8	P				P
RORB	P				P
RUNX2	P				P
RXRA	P				P
RXRB	P			P	P
SIM1		P
SMAD1	P			P
SMARCC2		P
SOX10	P
SOX14	P
SOX2	P				P
SOX6	P
SOX9	P
SP1		P
SP3		P
SP4		P
SP6		P
SP7		P
TAL1	P
TBR1	P			P
TBX10	P			P
TBX19					P
TBX21	P				P
TBX3	P			P
TBX5	P
TCF12	P
TCF15	P				P
TCF21	P			P
TCF3	P				P
TCF4	P			P	P
TCF7	P
TCF7L1	P		P	P	P
TCF7L2	P			P
TEAD4	P
TERF2	P			P	P
TET1		P
TFAP2A		P
TFAP2C		P
TFAP2D		P
TFCP2L1		P
TFEB		P
THRA	P			P	P
THRB	P		P	P	P
TP53	P
TWIST1	P			P	P
TWIST2	P				P
UBP1	P		P
USF1		P
ZBTB12	P
ZFP42		P
ZIC1		P	P
ZIC2		P
ZIC3		P
ZIC4		P
ZIC5		P
ZKSCAN1		P
ZKSCAN4	P
ZNF148		P
ZNF202		P
ZNF263		P
ZNF274	P
ZNF281		P
ZNF35					P
ZNF410	P				P
ZNF740		P
ZSCAN16	P
