# Supplementary material for: Identification and characterization of male reproduction-related genes in pig (Sus scrofa) using transcriptome analysis
Source: BMC Genomics. 2020 Jun 1;21:381. doi: 10.1186/s12864-020-06790-w (PMC7268776; doi:10.1186/s12864-020-06790-w)
Supplement: Supplementary file 4 — Additional file 4: Table S10. Testis-specific transcripts in pig. [file 12864_2020_6790_MOESM4_ESM.xlsx]

## Sheet: Sus_testis_specific_transcripts
Table S10. Testis-specific transcripts in pig
Transcript_ID	Gene_ID	Gene_name	tau	Pig_testis	Pig_brain	Pig_cerebellum	Pig_fat	Pig_heart	Pig_hypothalamus	Pig_kidney	Pig_liver	Pig_pituitary	Pig_skeletal_muscle
ENSSSCT00000000010	ENSSSCG00000024718	RIBC2	0.963536	13.1481	0.0556435	0	0.009888	0	1.05087	0.091188	0	0	0
ENSSSCT00000000043	ENSSSCG00000000040		0.963329	86.2331	0.0892555	2.89349	0	0	0.0304795	0	0	0	0
ENSSSCT00000000063	ENSSSCG00000000057	C22orf46	1	22.4973	0	0	0	0	0	0	0	0	0
ENSSSCT00000000087	ENSSSCG00000000081		0.998321	19.5827	0	0	0	0	0.0467525	0	0	0	0
ENSSSCT00000000109	ENSSSCG00000000103	DMC1	0.979207	28.8629	0	0.152915	0	0.0106125	0.071824	0	0	0.512005	0
ENSSSCT00000000138	ENSSSCG00000000132	TEX33	0.982423	161.1	0	0	0.055324	0	0.069609	0.64844	0.201978	0	0
ENSSSCT00000000165	ENSSSCG00000000157	BPIFC	0.976972	3.66513	0.18569	0	0.134028	0	0	0	0.0233555	0	0
ENSSSCT00000000168	ENSSSCG00000000159	ASCL4	0.990935	1.42261	0	0	0	0	0	0	0.074859	0	0
ENSSSCT00000000183	ENSSSCG00000000174	TEX49	1	1.77745	0	0	0	0	0	0	0	0	0
ENSSSCT00000000200	ENSSSCG00000000189	LMBR1L	1	9.77143	0	0	0	0	0	0	0	0	0
ENSSSCT00000000260	ENSSSCG00000000241	KRT84	0.98295	1.02568	0	0	0.114403	0	0	0	0	0	0
ENSSSCT00000000317	ENSSSCG00000000296		1	9.28348	0	0	0	0	0	0	0	0	0
ENSSSCT00000000452	ENSSSCG00000000418	TAC3	0.956066	2.0889	0	0	0	0	49.8211	0.293086	0.183459	0	0
ENSSSCT00000000634	ENSSSCG00000000589	CAPZA3	1	559.278	0	0	0	0	0	0	0	0	0
ENSSSCT00000000635	ENSSSCG00000000590	PLCZ1	1	129.562	0	0	0	0	0	0	0	0	0
ENSSSCT00000000705	ENSSSCG00000000651	CLEC12B	1	59.8049	0	0	0	0	0	0	0	0	0
ENSSSCT00000000746	ENSSSCG00000000685	TPI1	0.996905	1.24617	0	0.022794	0	0	0	0	0	0	0
ENSSSCT00000000784	ENSSSCG00000000721	DYRK4	0.999671	61.556	0	0	0	0	0.012321	0	0	0	0
ENSSSCT00000000785	ENSSSCG00000000722	RAD51AP1	0.998413	10.0561	0	0	0	0	0	0	0	0	0.0349225
ENSSSCT00000000804	ENSSSCG00000000740	TEX52	1	12.1841	0	0	0	0	0	0	0	0	0
ENSSSCT00000000846	ENSSSCG00000000782		1	4.3279	0	0	0	0	0	0	0	0	0
ENSSSCT00000000889	ENSSSCG00000000816	SENP1	0.991917	13.2145	0	0	0	0	0	0	0.010961	0.19984	0
ENSSSCT00000000893	ENSSSCG00000000820	H1FNT	0.999634	278.677	0	0	0.0187165	0	0	0	0	0	0
ENSSSCT00000000942	ENSSSCG00000000863	SYCP3	0.999516	225.01	0	0	0.023912	0	0	0	0	0	0
ENSSSCT00000001009	ENSSSCG00000000924	C12orf50	1	112.915	0	0	0	0	0	0	0	0	0
ENSSSCT00000001053	ENSSSCG00000000963	SYCE3	1	104.124	0	0	0	0	0	0	0	0	0
ENSSSCT00000001066	ENSSSCG00000000976	MOV10L1	0.983655	47.3401	0.221937	0	0	0	0.447847	0	0	0	0
ENSSSCT00000001136	ENSSSCG00000001042	MAK	0.97302	11.5004	0.027038	0	0.3738	0.008489	0.120134	0.115728	0.0151565	0	0.0228475
ENSSSCT00000001178	ENSSSCG00000001083		0.998789	68.1749	0	0	0	0.047251	0	0	0	0	0
ENSSSCT00000001192	ENSSSCG00000001096	ARMH2	0.993685	96.8186	0	0	0	0	0	0.232144	0.0267205	0	0.025669
ENSSSCT00000001199	ENSSSCG00000036045	HIST1H2BA	1	21.402	0	0	0	0	0	0	0	0	0
ENSSSCT00000001201	ENSSSCG00000001105		1	2.03738	0	0	0	0	0	0	0	0	0
ENSSSCT00000001295	ENSSSCG00000001197	ZNF165	0.982234	5.57577	0.0107375	0	0	0	0	0	0.122672	0	0.190944
ENSSSCT00000001312	ENSSSCG00000001214	GPX5	1	1.40604	0	0	0	0	0	0	0	0	0
ENSSSCT00000001339	ENSSSCG00000001232		0.963496	77.005	0.165564	0.519227	0.0397735	0	0.20953	0.296603	0.0334395	0.402226	0
ENSSSCT00000001357	ENSSSCG00000022261		1	2.0205	0	0	0	0	0	0	0	0	0
ENSSSCT00000001598	ENSSSCG00000001444		0.994158	63.8143	0	0.121945	0	0	0	0	0	0.1099	0
ENSSSCT00000001710	ENSSSCG00000001535	TCP11	1	76.6348	0	0	0	0	0	0	0	0	0
ENSSSCT00000001730	ENSSSCG00000001552	CLPS	0.989854	2.3091	0	0	0.115461	0	0	0	0	0	0
ENSSSCT00000001733	ENSSSCG00000001555	SLC26A8	0.995714	120.52	0.0490535	0	0	0	0	0	0.079973	0.0622085	0
ENSSSCT00000001753	ENSSSCG00000001574		1	8.05096	0	0	0	0	0	0	0	0	0
ENSSSCT00000001755	ENSSSCG00000001576	TMEM217	0.99488	49.8818	0.135954	0	0	0	0.0550505	0	0	0	0
ENSSSCT00000001768	ENSSSCG00000001588	DH8	0.991864	16.9206	0.006918	0	0.0128495	0.124634	0.0360515	0.031859	0.0024555	0	0.0049705
ENSSSCT00000001792	ENSSSCG00000001612		0.995033	7.86769	0	0.03253	0.002842	0.037919	0.007568	0	0.0147265	0	0.003349
ENSSSCT00000001816	ENSSSCG00000001633		0.967411	213.616	0	0	0.158798	0	0	2.05807	0.362787	0	0
ENSSSCT00000001825	ENSSSCG00000001641	UBR2	0.972959	1.62492	0.0759465	0	0	0	0.027793	0.05628	0	0.0500615	0.031118
ENSSSCT00000001897	ENSSSCG00000001698	CAPN11	0.999484	53.991	0	0	0	0	0	0	0.018801	0	0
ENSSSCT00000001905	ENSSSCG00000001705	TCTE1	0.986593	71.6313	0	0.161325	0	0	0.444136	0	0	0	0
ENSSSCT00000001940	ENSSSCG00000001735	RHAG	1	6.77136	0	0	0	0	0	0	0	0	0
ENSSSCT00000001941	ENSSSCG00000001736	CRISP2	1	3373.84	0	0	0	0	0	0	0	0	0
ENSSSCT00000001943	ENSSSCG00000001738	PGK2	0.999791	588.663	0	0	0	0	0	0	0.0120665	0	0
ENSSSCT00000002028	ENSSSCG00000001808	CPEB1	1	5.00887	0	0	0	0	0	0	0	0	0
ENSSSCT00000002056	ENSSSCG00000001834	MFGE8	0.980041	20.3126	0.111662	0	0.07572	0.176371	0.0078585	0.121841	0.019245	0	0.0686595
ENSSSCT00000002057	ENSSSCG00000001835	ABHD2	0.987789	5.43962	0	0	0	0	0	0	0.227133	0	0
ENSSSCT00000002079	ENSSSCG00000001855		0.976875	21.1735	0	0	0	0.356397	0	0	0.168918	0	0.20207
ENSSSCT00000002104	ENSSSCG00000001879	ODF3L1	0.991524	9.74199	0.031012	0	0.141958	0	0	0	0	0	0.017994
ENSSSCT00000002137	ENSSSCG00000001908	CCDC33	0.994985	45.5514	0	0	0	0	0.135829	0	0.0470585	0	0
ENSSSCT00000002144	ENSSSCG00000001915	TBC1D21	1	97.9668	0	0	0	0	0	0	0	0	0
ENSSSCT00000002155	ENSSSCG00000001926		0.99148	122.14	0	0	0	0	0.0579895	0.179928	0	0.158658	0
ENSSSCT00000002171	ENSSSCG00000001939	TTC6	1	15.9955	0	0	0	0	0	0	0	0	0
ENSSSCT00000002260	ENSSSCG00000032977	PPP1R3E	1	2.23768	0	0	0	0	0	0	0	0	0
ENSSSCT00000002382	ENSSSCG00000002129	RPGRIP1	0.959117	158.018	0.267688	1.26838	0.121339	0.072319	0.265825	0	0	0.406755	0.048671
ENSSSCT00000002384	ENSSSCG00000002131	RSE12	1	16.5194	0	0	0	0	0	0	0	0	0
ENSSSCT00000002387	ENSSSCG00000002134	RSE10	0.954618	6.0995	0.159603	0	0	0.079781	0.42118	0.251359	0	0	0
ENSSSCT00000002496	ENSSSCG00000002241	NUTM1	0.954457	18.3689	0.259813	0.63132	0.0056895	0.012332	0.51932	0.04811	0.011312	0	0
ENSSSCT00000002507	ENSSSCG00000002251		1	162.327	0	0	0	0	0	0	0	0	0
ENSSSCT00000002528	ENSSSCG00000002270		0.99887	61.9713	0	0	0	0	0.0430215	0	0	0	0
ENSSSCT00000002543	ENSSSCG00000002284		0.997869	196.589	0	0	0	0	0	0.106696	0	0	0
ENSSSCT00000002546	ENSSSCG00000002286	FAM71D	0.98608	256.036	0.0987465	0	0	0	0	0.156607	0.075316	0.338165	0.0959865
ENSSSCT00000002584	ENSSSCG00000002322	ADAM21	0.994964	60.8663	0	0	0.0203705	0	0	0.022103	0	0.155971	0
ENSSSCT00000002588	ENSSSCG00000002326		0.971657	42.7596	0	0.357125	0.017107	0	0	0	0	0.89944	0
ENSSSCT00000002606	ENSSSCG00000022178		0.994857	4.06811	0.0520005	0	0	0	0.024727	0	0	0	0
ENSSSCT00000002620	ENSSSCG00000002356	BBOF1	0.987409	67.3278	0.088222	0	0	0	0.30975	0	0	0.132389	0
ENSSSCT00000002659	ENSSSCG00000002391	LRRC74A	1	14.0805	0	0	0	0	0	0	0	0	0
ENSSSCT00000002733	ENSSSCG00000002462		1	53.9582	0	0	0	0	0	0	0	0	0
ENSSSCT00000002760	ENSSSCG00000030371		0.96476	1.17225	0	0	2.51441	0	0.122287	0.066377	1189.66	0	0.0345315
ENSSSCT00000002816	ENSSSCG00000002536		0.99548	86.8068	0.086276	0	0.0178295	0	0.0245465	0.059035	0	0	0
ENSSSCT00000002836	ENSSSCG00000002552	TDRD9	0.985168	10.287	0	0	0.067477	0.014981	0.092946	0.035912	0	0	0.12659
ENSSSCT00000002948	ENSSSCG00000002657		0.990083	16.8819	0	0	0	0	0.238439	0	0	0	0.0445075
ENSSSCT00000002964	ENSSSCG00000034385	ADAD2	0.999582	49.7081	0	0	0	0.0148765	0	0	0	0	0
ENSSSCT00000002967	ENSSSCG00000002675	DAF1	0.959896	373.621	0.437758	0.525219	0.07993	0.025081	1.47315	0.172457	0.008045	0.125022	0.0634875
ENSSSCT00000003000	ENSSSCG00000002706	ADAT1	0.954877	1.01397	0	0	0	0	0	0	0.328856	0	0
ENSSSCT00000003039	ENSSSCG00000002743		0.954128	2.13066	0	0	0	0	0	0	0	14.8685	0
ENSSSCT00000003044	ENSSSCG00000002747	PMFBP1	0.977448	35.9158	0.180523	0	0	0	0.762039	0	0	0	0
ENSSSCT00000003079	ENSSSCG00000002781	KCTD19	0.993878	105.033	0	0	0.028464	0	0.0327405	0	0	0.0592575	0.149233
ENSSSCT00000003080	ENSSSCG00000002782	PLEKHG4	0.992081	2.48851	0	0	0.0931325	0	0	0	0	0	0
ENSSSCT00000003109	ENSSSCG00000002809	TEPP	1	45.941	0	0	0	0	0	0	0	0	0
ENSSSCT00000003121	ENSSSCG00000002821	CCL22	0.985533	83.0902	0	0	0.119993	0.193147	0	0.109293	0.0283345	0.168222	0
ENSSSCT00000003127	ENSSSCG00000039985		0.967966	1.09139	0.0996035	0	0	0	0	0	16.9668	0	0
ENSSSCT00000003140	ENSSSCG00000002839	C16orf78	1	77.6724	0	0	0	0	0	0	0	0	0
ENSSSCT00000003163	ENSSSCG00000002862	WDR88	1	48.1408	0	0	0	0	0	0	0	0	0
ENSSSCT00000003208	ENSSSCG00000002903		0.963506	101.798	0.103428	0.264735	0.561376	0.176137	0.132032	0	0.141978	0.38229	0
ENSSSCT00000003213	ENSSSCG00000002908	ZBTB32	0.99834	20.7463	0.0470955	0	0	0	0	0	0	0	0
ENSSSCT00000003238	ENSSSCG00000002931	ZNF565	0.989709	6.64534	0.0362335	0	0.0498875	0	0.080317	0	0	0	0.027229
ENSSSCT00000003248	ENSSSCG00000002935		0.962081	4.07888	0.0424445	0	0.008245	0.0090595	0.624619	0	0	0	0.010585
ENSSSCT00000003266	ENSSSCG00000002944		0.998721	29.7018	0	0	0	0	0.0310665	0	0	0	0.0088565
ENSSSCT00000003280	ENSSSCG00000002957	GGN	0.983448	59.1184	0	0	0.738424	0	0	0	0.058896	0	0
ENSSSCT00000003317	ENSSSCG00000002986	SELENOV	0.979898	166.221	0.0257585	0.800404	0.0940175	0.0170775	0.228702	0	0	0	0
ENSSSCT00000003358	ENSSSCG00000003024	PRR19	0.998358	6.76872	0.015319	0	0	0	0.015215	0	0	0	0
ENSSSCT00000003380	ENSSSCG00000003043	DMRTC2	0.992954	34.7723	0.174945	0	0	0	0.0678325	0	0	0	0
ENSSSCT00000003388	ENSSSCG00000003051	CD177	0.978488	2.63537	0	0	0	0	0.185244	0.037767	0.0438075	0	0
ENSSSCT00000003389	ENSSSCG00000003052		1	231.714	0	0	0	0	0	0	0	0	0
ENSSSCT00000003390	ENSSSCG00000003053	BSP1	0.998978	4.97112	0	0	0	0.0165765	0	0	0	0	0
ENSSSCT00000003403	ENSSSCG00000003066	IRGC	0.993042	227	0.0708225	0.122832	0.002061	0.057225	0.032585	0.048013	0	0	0.01924
ENSSSCT00000003421	ENSSSCG00000003083	CBLC	1	2.91054	0	0	0	0	0	0	0	0	0
ENSSSCT00000003459	ENSSSCG00000003119	ZNF541	0.99968	7.68448	0	0	0	0	0.006251	0	0	0	0
ENSSSCT00000003460	ENSSSCG00000003119	ZNF541	0.975398	12.1272	0.0074065	0	0.0455775	0.074199	0.181185	0	0	0.314713	0.006446
ENSSSCT00000003466	ENSSSCG00000003125		1	2.74785	0	0	0	0	0	0	0	0	0
ENSSSCT00000003472	ENSSSCG00000003131	SYNGR4	0.994095	121.834	0.0362075	0	0.019827	0.0406845	0	0	0.144378	0	0.0260785
ENSSSCT00000003495	ENSSSCG00000003149	TULP2	0.998275	129.781	0.078577	0	0	0	0	0	0	0	0
ENSSSCT00000003522	ENSSSCG00000003172	CCDC155	0.988657	25.0285	0.0207825	0.209053	0.0349585	0.026597	0.063657	0	0	0	0
ENSSSCT00000003546	ENSSSCG00000003191	TSKS	0.980778	171.625	0.146777	0	0.495727	0.0267185	0.102129	0.020937	0.230249	0	0
ENSSSCT00000003547	ENSSSCG00000003192	IL4I1	0.967762	136.965	0.162627	0	0	0.0737135	0.0508945	0.299181	1.2472	0	0.0905265
ENSSSCT00000003562	ENSSSCG00000003207	IZUMO2	0.983152	63.6644	0.203902	0.235378	0	0	0.265231	0	0	0	0
ENSSSCT00000003603	ENSSSCG00000003243		0.978042	5.27442	0.061013	0	0.0671845	0.0232555	0.082468	0.102725	0	0.0117965	0.027305
ENSSSCT00000003703	ENSSSCG00000003336	TTLL10	0.997955	11.8663	0	0	0	0	0.048151	0	0	0	0
ENSSSCT00000003726	ENSSSCG00000003357	ACTRT2	0.998845	324.213	0.032961	0	0	0	0.028108	0	0	0	0
ENSSSCT00000003744	ENSSSCG00000003374	ESPN	0.972321	33.6868	0	0	0	0.015556	0	0.960712	0.214926	0	0
ENSSSCT00000003820	ENSSSCG00000003440		1	1.32522	0	0	0	0	0	0	0	0	0
ENSSSCT00000003821	ENSSSCG00000003441	AADACL3	1	1.11651	0	0	0	0	0	0	0	0	0
ENSSSCT00000003822	ENSSSCG00000003442	C1orf158	1	54.8476	0	0	0	0	0	0	0	0	0
ENSSSCT00000003837	ENSSSCG00000003455	FHAD1	0.993505	47.9891	0	0	0	0	0.0203865	0.228001	0.001928	0	0
ENSSSCT00000003862	ENSSSCG00000003476		0.998108	28.3162	0.028705	0	0	0	0	0.029652	0	0	0
ENSSSCT00000003882	ENSSSCG00000003494	PLA2G2A	1	5.73032	0	0	0	0	0	0	0	0	0
ENSSSCT00000003921	ENSSSCG00000003530	TEX46	0.996123	97.9097	0.173858	0	0	0	0	0	0	0	0
ENSSSCT00000004019	ENSSSCG00000003623		0.99037	56.1871	0.197117	0	0	0	0.186248	0	0	0	0
ENSSSCT00000004026	ENSSSCG00000003630	AGO3	0.998087	1.09722	0	0	0	0	0.012832	0	0	0	0
ENSSSCT00000004028	ENSSSCG00000003632		0.96868	52.615	0.0378215	0.173632	0	0.0617635	0.381055	0	0	0.720104	0
ENSSSCT00000004029	ENSSSCG00000003633	TEKT2	0.958072	306.768	0.094198	0	0.0258165	0	1.7332	0.087504	0	1.60414	0
ENSSSCT00000004099	ENSSSCG00000003700	ESCO1	0.954995	3.00116	0	0	0	0	0	0	0	29.6709	0
ENSSSCT00000004117	ENSSSCG00000003717	PSMA8	1	75.3537	0	0	0	0	0	0	0	0	0
ENSSSCT00000004129	ENSSSCG00000003729	RNF125	0.981764	1.04405	0	0	0	0.063309	0	0	0	0	0.0575465
ENSSSCT00000004187	ENSSSCG00000003784	LRRIQ3	0.971359	9.73548	0	0	0	0	0	0	0	0.843811	0
ENSSSCT00000004208	ENSSSCG00000003803	C1orf141	1	48.9004	0	0	0	0	0	0	0	0	0
ENSSSCT00000004217	ENSSSCG00000003810		0.993888	14.0906	0	0	0	0	0.161013	0	0	0	0
ENSSSCT00000004232	ENSSSCG00000003823	C1orf87	0.97661	11.7645	0	0	0	0	0	0	0	0.709322	0
ENSSSCT00000004257	ENSSSCG00000003845		0.988275	29.512	0	0.434349	0	0	0	0	0	0	0
ENSSSCT00000004259	ENSSSCG00000003847	DMRTB1	0.990914	6.15093	0.133678	0	0	0	0.03603	0	0	0	0
ENSSSCT00000004283	ENSSSCG00000003871		0.990805	1.38864	0.074714	0	0	0	0	0	0	0	0
ENSSSCT00000004308	ENSSSCG00000003894	CYP4B1	0.960895	1.13154	0	0	11.6356	0	0	0	0	0.145533	0
ENSSSCT00000004377	ENSSSCG00000003958		0.997903	7.39445	0.0409735	0	0	0	0	0	0	0	0
ENSSSCT00000004433	ENSSSCG00000004009	TCTE3	0.988246	84.4526	0	0	0	0	0	0.098765	0	0.456956	0
ENSSSCT00000004441	ENSSSCG00000004016	KIF25	0.958489	54.6682	0	0	0.672435	0.593445	0.0928655	0	0.0619975	0.18351	0.226333
ENSSSCT00000004474	ENSSSCG00000004046	PNLDC1	0.984906	3.46245	0.0279445	0	0	0	0.120541	0	0	0	0.063756
ENSSSCT00000004497	ENSSSCG00000004068	NOX3	0.992357	4.60224	0	0	0	0	0	0.125834	0	0	0
ENSSSCT00000004553	ENSSSCG00000004114	RAB32	0.988389	5.84165	0	0	0	0.000801	0	0	0	0.2216	0
ENSSSCT00000004563	ENSSSCG00000004128	ZC2HC1B	0.998317	92.1402	0	0	0.0711065	0	0	0	0	0	0
ENSSSCT00000004666	ENSSSCG00000004221	HINT3	0.968368	14.0051	0.021287	0.227105	0	0	0.0044655	0	0	0.717504	0
ENSSSCT00000004690	ENSSSCG00000004243		1	139.206	0	0	0	0	0	0	0	0	0
ENSSSCT00000004737	ENSSSCG00000004285	OOEP	1	3.09526	0	0	0	0	0	0	0	0	0
ENSSSCT00000004740	ENSSSCG00000004287		1	12.305	0	0	0	0	0	0	0	0	0
ENSSSCT00000004763	ENSSSCG00000004308	SPACA1	0.976124	399.275	0.0649835	0.201114	0.15687	0	0.069407	0	0.250999	0.830638	0
ENSSSCT00000004773	ENSSSCG00000004317	UBE2J1	0.972016	10.895	0.3339	0	0.191721	0	0	0	0.173659	0	0
ENSSSCT00000004873	ENSSSCG00000004410		0.975535	29.3253	0.038948	0	0	0	0.643304	0	0	0.241532	0
ENSSSCT00000004933	ENSSSCG00000004466	TTK	0.97276	40.6062	0	0	0.0153735	1.41948	0	0	0.015327	0	0
ENSSSCT00000005063	ENSSSCG00000004584	GCNT3	0.986042	9.15692	0	0	0.156527	0	0	0	0.044704	0.107439	0
ENSSSCT00000005123	ENSSSCG00000004638	USP50	1	435.435	0	0	0	0	0	0	0	0	0
ENSSSCT00000005167	ENSSSCG00000004680	TERB2	0.959883	10.5477	0	0	0.116195	0.399942	0	0.177747	0.314364	0	0
ENSSSCT00000005168	ENSSSCG00000004681	TRIM69	1	184.508	0	0	0	0	0	0	0	0	0
ENSSSCT00000005229	ENSSSCG00000004733	PLA2G4D	1	4.00686	0	0	0	0	0	0	0	0	0
ENSSSCT00000005232	ENSSSCG00000004736	SPTBN5	0.975453	1.17566	0	0	0.0561195	0.006882	0.007848	0.100486	0.0034135	0	0.003301
ENSSSCT00000005269	ENSSSCG00000004770		1	1.54396	0	0	0	0	0	0	0	0	0
ENSSSCT00000005293	ENSSSCG00000004794	TMCO5A	0.997089	453.705	0	0.17387	0	0	0	0	0	0	0
ENSSSCT00000005310	ENSSSCG00000004811	PGPEP1L	0.982693	9.82033	0	0	0	0	0	0	0	0	0.449078
ENSSSCT00000005313	ENSSSCG00000004813	TTC23	0.984632	14.8133	0	0	0.102663	0	0.137386	0	0	0	0.168128
ENSSSCT00000005321	ENSSSCG00000004819	CERS3	1	20.9046	0	0	0	0	0	0	0	0	0
ENSSSCT00000005380	ENSSSCG00000004874	C18orf63	1	2.44838	0	0	0	0	0	0	0	0	0
ENSSSCT00000005448	ENSSSCG00000004937	SLC24A1	0.971816	1.15555	0	0	0.033162	0.046657	0.123661	0	0	0	0
ENSSSCT00000005506	ENSSSCG00000004992		1	67.1125	0	0	0	0	0	0	0	0	0
ENSSSCT00000005516	ENSSSCG00000005001	RPL10L	1	216.861	0	0	0	0	0	0	0	0	0
ENSSSCT00000005592	ENSSSCG00000005075	TOMM20L	0.956025	13.2142	0	0	0	0	0.672253	0	0	0.709689	0
ENSSSCT00000005595	ENSSSCG00000005077		0.998921	18.2697	0	0	0.029147	0	0	0	0	0	0
ENSSSCT00000005596	ENSSSCG00000005077		1	46.1128	0	0	0	0	0	0	0	0	0
ENSSSCT00000005604	ENSSSCG00000005084	PPM1A	0.992521	77.4909	0.0069095	0.309816	0.017033	0	0	0	0	0	0
ENSSSCT00000005639	ENSSSCG00000005116	GPHB5	1	2.25131	0	0	0	0	0	0	0	0	0
ENSSSCT00000005645	ENSSSCG00000005121		1	316.656	0	0	0	0	0	0	0	0	0
ENSSSCT00000005655	ENSSSCG00000005129	IZUMO3	1	78.9567	0	0	0	0	0	0	0	0	0
ENSSSCT00000005658	ENSSSCG00000034120	CDKN2B	0.978715	1.50888	0	0	0	0	0	0.192686	0	0	0
ENSSSCT00000005661	ENSSSCG00000005134	P14ARF	0.982194	30.3568	0.157762	0	0.0312355	0.127144	0	0.12271	0.149656	0	0
ENSSSCT00000005702	ENSSSCG00000005172		0.986458	2.29368	0	0	0	0	0	0.156364	0	0	0
ENSSSCT00000005747	ENSSSCG00000005214	INSL6	0.988007	391.968	0.340521	0	0.048026	0	0	0	0	0.356356	0
ENSSSCT00000005759	ENSSSCG00000005225	RFX3	0.971507	18.7896	0	0.225665	0.0868875	0	0	0	0	0.613958	0
ENSSSCT00000005770	ENSSSCG00000005236	DMRT1	0.997682	32.386	0	0	0	0	0	0	0	0.0759235	0
ENSSSCT00000005795	ENSSSCG00000024257	CEMIP2	1	2.0819	0	0	0	0	0	0	0	0	0
ENSSSCT00000005845	ENSSSCG00000005307		0.996157	8.6789	0	0	0	0	0.0769765	0	0.004354	0	0
ENSSSCT00000005879	ENSSSCG00000005340	CCIN	0.991942	283.378	0.017726	0.136187	0.109252	0.0271115	0.054116	0.041667	0	0	0.041411
ENSSSCT00000005982	ENSSSCG00000005438	ACTL7B	0.998278	417.517	0	0	0	0	0.025418	0.055582	0	0	0.0144925
ENSSSCT00000005983	ENSSSCG00000005439	ACTL7A	0.99706	352.531	0	0	0.011031	0.0138215	0.027589	0.086102	0	0	0.0209735
ENSSSCT00000005999	ENSSSCG00000005454	TXNDC8	1	365.534	0	0	0	0	0	0	0	0	0
ENSSSCT00000006009	ENSSSCG00000005463	SHOC1	0.988976	2.91113	0.0190375	0	0	0	0.0157705	0	0	0.106064	0
ENSSSCT00000006025	ENSSSCG00000005479		0.973461	18.3706	0.401682	0	0.072784	0	0.261613	0	0.0699145	0	0
ENSSSCT00000006070	ENSSSCG00000005519		0.974395	1.59749	0	0	0	0	0.225869	0	0	0	0.0164525
ENSSSCT00000006118	ENSSSCG00000024731		1	3.97234	0	0	0	0	0	0	0	0	0
ENSSSCT00000006150	ENSSSCG00000005594	WDR38	0.992266	30.2781	0	0	0	0	0.270807	0	0	0	0
ENSSSCT00000006176	ENSSSCG00000005616	TTC16	0.954355	13.3966	0.188655	0	0.194735	0.183822	0.347114	0.210102	0.0381025	0	0.0513405
ENSSSCT00000006290	ENSSSCG00000005720	MED27	1	3.32065	0	0	0	0	0	0	0	0	0
ENSSSCT00000006343	ENSSSCG00000005767	SKOR2	1	8.14446	0	0	0	0	0	0	0	0	0
ENSSSCT00000006408	ENSSSCG00000005830		0.961259	60.6049	0.0466025	0	1.00071	0	0.31835	0.524013	0	0	0
ENSSSCT00000006413	ENSSSCG00000005834		1	1.03462	0	0	0	0	0	0	0	0	0
ENSSSCT00000006414	ENSSSCG00000005835		1	2.99581	0	0	0	0	0	0	0	0	0
ENSSSCT00000006426	ENSSSCG00000005847		0.997998	3.64102	0.028046	0	0	0	0	0	0	0	0
ENSSSCT00000006427	ENSSSCG00000005848	FAM166A	1	88.5095	0	0	0	0	0	0	0	0	0
ENSSSCT00000006454	ENSSSCG00000027589		1	65.5597	0	0	0	0	0	0	0	0	0
ENSSSCT00000006469	ENSSSCG00000005890	ZNF7	0.971236	4.02067	0	0	0	0.333987	0	0	0.138304	0	0
ENSSSCT00000006531	ENSSSCG00000005948	TG	0.980088	3.74679	0.0674545	0.0479555	0.007739	0.0029635	0.0842225	0	0.074717	0	0.003412
ENSSSCT00000006597	ENSSSCG00000006011	SLC30A8	0.992797	4.86296	0	0	0	0	0.121482	0	0	0	0
ENSSSCT00000006643	ENSSSCG00000006054	ATP6V1C1	1	72.4281	0	0	0	0	0	0	0	0	0
ENSSSCT00000006645	ENSSSCG00000006056	ODF1	0.999737	1323	0	0	0.0171915	0	0	0	0	0	0
ENSSSCT00000006659	ENSSSCG00000006068	FBXO43	0.994617	15.8233	0.146537	0	0	0	0	0	0	0	0
ENSSSCT00000006660	ENSSSCG00000006069	RGS22	0.995113	1.06882	0.0143405	0	0	0	0.0178975	0	0	0	0
ENSSSCT00000006692	ENSSSCG00000006101		1	1.92925	0	0	0	0	0	0	0	0	0
ENSSSCT00000006741	ENSSSCG00000006148		0.956087	4.75494	0	0	0	0.0195835	0	88.2583	0	0	0.005683
ENSSSCT00000006790	ENSSSCG00000006195	PRDM14	1	2.50884	0	0	0	0	0	0	0	0	0
ENSSSCT00000006799	ENSSSCG00000006204	PPP1R42	0.997175	101.512	0	0	0	0	0	0	0	0.124937	0
ENSSSCT00000006800	ENSSSCG00000006205	MCMDC2	0.984691	7.98961	0.0229635	0	0.018134	0	0.032702	0	0	0.243305	0.012013
ENSSSCT00000006813	ENSSSCG00000006217	DJC5B	0.957746	193.646	0.806883	0.0629765	0	0	2.4909	0	0	0.107063	0
ENSSSCT00000006910	ENSSSCG00000006305	ADCY10	0.994942	23.6151	0.020854	0	0.0136835	0.0470025	0.0336665	0.014712	0.0039795	0	0.0140805
ENSSSCT00000006923	ENSSSCG00000006316	MAEL	0.999527	225.537	0.0233475	0	0	0	0	0	0	0	0
ENSSSCT00000006936	ENSSSCG00000006328	RXRG	0.999301	8.07599	0	0	0	0	0.013971	0	0	0	0
ENSSSCT00000007007	ENSSSCG00000006394	CFAP45	0.966788	27.722	0.0083615	0	0	0	1.24451	0	0.0047865	0.199671	0
ENSSSCT00000007010	ENSSSCG00000006397	FCRL6	0.998162	1.01847	0	0	0	0	0.011689	0	0	0	0
ENSSSCT00000007013	ENSSSCG00000006400	SLAMF9	0.957864	1.23062	0.027243	0	0.240446	0.052944	0	0	0.0103565	0	0
ENSSSCT00000007105	ENSSSCG00000006486	TSACC	0.959086	367.897	0.315694	1.65018	0	0	0	0	0	1.5279	0
ENSSSCT00000007171	ENSSSCG00000006546	TDRD10	1	1.69222	0	0	0	0	0	0	0	0	0
ENSSSCT00000007180	ENSSSCG00000006555	C1orf189	0.955216	251.662	0.149199	0	0.197142	0	0.732657	0.126883	0.038301	2.33344	0
ENSSSCT00000007185	ENSSSCG00000006558		0.957732	100.175	0	2.70732	0	0.389685	0.124021	0	0	0	0
ENSSSCT00000007224	ENSSSCG00000006594	SMCP	1	755.124	0	0	0	0	0	0	0	0	0
ENSSSCT00000007230	ENSSSCG00000006598	KPRP	0.988802	1.18351	0	0	0.0818875	0	0	0	0	0	0
ENSSSCT00000007275	ENSSSCG00000006639	C1orf56	0.954595	473.102	0.188409	0.265492	0.278612	0.416795	0.153534	0.413706	0.147088	0.80038	0.351651
ENSSSCT00000007285	ENSSSCG00000006649	HORMAD1	0.957656	71.7478	0.057649	1.03168	0.101303	0.039243	0.463454	0.305239	0.041171	0	0.0474095
ENSSSCT00000007317	ENSSSCG00000006679		0.99237	310.87	0.48344	0	0	0	0	0	0	0	0
ENSSSCT00000007327	ENSSSCG00000006688	ANKRD35	0.97682	1111.31	0.20151	0	0.611483	0.377113	0.196735	0.353855	0	0	0
ENSSSCT00000007354	ENSSSCG00000006713	ADAM30	1	15.146	0	0	0	0	0	0	0	0	0
ENSSSCT00000007395	ENSSSCG00000006750	SYCP1	0.987471	26.0021	0	0	0	0	0	0.091623	0	0.328404	0
ENSSSCT00000007430	ENSSSCG00000006783	DDX20	0.966845	156.425	0	0	3.48707	0.008406	0	0	0	0	0
ENSSSCT00000007435	ENSSSCG00000006787	TMIGD3	0.99166	918.493	0	0	0.0469325	0.0864695	0.226724	0.15118	0.038985	0	0
ENSSSCT00000007493	ENSSSCG00000006842		0.989259	70.1125	0.046133	0.374548	0.011247	0	0.0334275	0	0	0	0.0049465
ENSSSCT00000007676	ENSSSCG00000007008	ADAM18	0.994331	35.4202	0.0937015	0	0	0	0.098399	0	0	0	0
ENSSSCT00000007677	ENSSSCG00000007009	ADAM3A	0.990073	601.547	0.1055	0	0	0	0.602529	0	0	0	0
ENSSSCT00000007704	ENSSSCG00000025799		0.99883	58.3474	0.04393	0	0	0	0	0	0	0	0
ENSSSCT00000007749	ENSSSCG00000007078	SEL1L2	0.991472	52.6222	0.212032	0	0	0	0.120006	0	0	0	0
ENSSSCT00000007771	ENSSSCG00000007099	SCP2D1	0.981025	492.597	0.070086	0	0.00825	0.272772	0.394208	0	0	0.506212	0
ENSSSCT00000007784	ENSSSCG00000007112	PAX1	0.998034	1.57992	0	0	0.016908	0	0	0	0	0	0
ENSSSCT00000007793	ENSSSCG00000007121	CSTL1	1	63.1822	0	0	0	0	0	0	0	0	0
ENSSSCT00000007794	ENSSSCG00000007122	CST11	1	3.00604	0	0	0	0	0	0	0	0	0
ENSSSCT00000007795	ENSSSCG00000007123		1	668.314	0	0	0	0	0	0	0	0	0
ENSSSCT00000007796	ENSSSCG00000007124	CST8	1	86.3067	0	0	0	0	0	0	0	0	0
ENSSSCT00000007797	ENSSSCG00000007125		1	260.425	0	0	0	0	0	0	0	0	0
ENSSSCT00000007842	ENSSSCG00000007169	TMEM239	0.999047	215.467	0	0	0.047221	0	0	0	0	0	0
ENSSSCT00000007862	ENSSSCG00000007186		0.999281	18.953	0	0	0	0.012023	0.004417	0	0.0030235	0	0
ENSSSCT00000007899	ENSSSCG00000007219		1	199.214	0	0	0	0	0	0	0	0	0
ENSSSCT00000007901	ENSSSCG00000007221		0.991815	145.71	0	0	0	0	0	0.444092	0	0	0
ENSSSCT00000007906	ENSSSCG00000007226	DEFB123	0.990631	161.424	0	0	0	0	0	0	0	0	0.536052
ENSSSCT00000007939	ENSSSCG00000007256	SUN5	1	58.3223	0	0	0	0	0	0	0	0	0
ENSSSCT00000007943	ENSSSCG00000007259	BPIFA2	1	13.0145	0	0	0	0	0	0	0	0	0
ENSSSCT00000007992	ENSSSCG00000007305	SPAG4	0.975326	44.467	0.589888	0.16659	0	0	0.258431	0	0	0	0
ENSSSCT00000008002	ENSSSCG00000007313	CNBD2	0.971881	92.653	0.085557	0	0.101873	0.649551	0.13118	0.048359	0.087782	0.189404	0.0420215
ENSSSCT00000008049	ENSSSCG00000032566	ZHX3	1	8.41922	0	0	0	0	0	0	0	0	0
ENSSSCT00000008208	ENSSSCG00000007498	FAM209B	0.994833	384.331	0	0	0.0249695	0.0274785	0.179341	0	0	0	0.0619845
ENSSSCT00000008214	ENSSSCG00000007502	SPO11	1	8.51389	0	0	0	0	0	0	0	0	0
ENSSSCT00000008226	ENSSSCG00000007511	ANKRD60	0.994382	19.6647	0	0	0	0.082166	0	0.07698	0	0	0
ENSSSCT00000008333	ENSSSCG00000007593	ANKRD61	0.996815	13.7001	0	0	0.0150065	0.041278	0	0	0	0	0.02194
ENSSSCT00000008390	ENSSSCG00000007650	STAG3	0.98384	88.2345	0.131761	0.0777585	0.024688	0.0396805	0.203175	0.130206	0.082583	0	0.0045655
ENSSSCT00000008399	ENSSSCG00000007659	ZCWPW1	0.957237	3.49757	0.050082	0	0.121026	0	0.46384	0	0.03509	0	0
ENSSSCT00000008414	ENSSSCG00000007674	ZAN	0.993624	19.6582	0	0.059765	0	0	0.076297	0	0	0.0430895	0
ENSSSCT00000008445	ENSSSCG00000007702	FKBP6	1	77.9603	0	0	0	0	0	0	0	0	0
ENSSSCT00000008459	ENSSSCG00000007716	TMEM270	1	23.7804	0	0	0	0	0	0	0	0	0
ENSSSCT00000008597	ENSSSCG00000007847		0.997797	27.5108	0	0.068673	0	0	0	0	0	0	0
ENSSSCT00000008598	ENSSSCG00000007848		1	83.001	0	0	0	0	0	0	0	0	0
ENSSSCT00000008611	ENSSSCG00000007860	PDILT	0.967966	169.969	0	0	0	0	0	3.40315	0	0	0
ENSSSCT00000008620	ENSSSCG00000007866	TMC7	0.982142	6.96753	0.09072	0	0	0.270668	0.0072005	0	0	0	0
ENSSSCT00000008661	ENSSSCG00000007904	TEKT5	0.998249	61.066	0	0	0	0.026898	0	0	0	0	0.039265
ENSSSCT00000008695	ENSSSCG00000007933	2020-09-12	0.990138	116.65	0	0	0.146314	0	0	0.125129	0.0574385	0.093591	0.0236805
ENSSSCT00000008697	ENSSSCG00000007935		0.964314	133.367	0.164187	0	0.367163	0	0.42771	0	1.1127	0	0.005132
ENSSSCT00000008720	ENSSSCG00000007957	C16orf90	0.98043	73.4061	0.12387	0.34418	0.0229365	0	0	0.382343	0	0	0
ENSSSCT00000008816	ENSSSCG00000008045	BRICD5	1	1.23893	0	0	0	0	0	0	0	0	0
ENSSSCT00000008869	ENSSSCG00000008096	ZC3H6	1	2.84689	0	0	0	0	0	0	0	0	0
ENSSSCT00000008880	ENSSSCG00000008106		0.999128	7.86382	0	0	0	0	0	0	0.017263	0	0
ENSSSCT00000008942	ENSSSCG00000008165	RFX8	1	7.62613	0	0	0	0	0	0	0	0	0
ENSSSCT00000008990	ENSSSCG00000008209	TEX37	1	125.628	0	0	0	0	0	0	0	0	0
ENSSSCT00000009003	ENSSSCG00000008221	KDM3A	1	2.57589	0	0	0	0	0	0	0	0	0
ENSSSCT00000009049	ENSSSCG00000008263	M1AP	0.982275	5.29976	0	0	0.118105	0.0413705	0	0.07701	0	0.06956	0
ENSSSCT00000009083	ENSSSCG00000008294	ACTG2	0.999471	5.32686	0	0	0.0088165	0	0	0	0	0	0
ENSSSCT00000009090	ENSSSCG00000008299	C2orf78	0.999538	9.02263	0	0	0	0	0	0	0	0	0.0096265
ENSSSCT00000009180	ENSSSCG00000008384	C2orf74	0.984637	175.657	0	0.86005	0	0	0.099443	0	0	0	0
ENSSSCT00000009209	ENSSSCG00000008410	C2orf73	1	57.3367	0	0	0	0	0	0	0	0	0
ENSSSCT00000009233	ENSSSCG00000008432	STPG4	0.968768	133.88	0.233762	0	0	0	0.185878	0	0	1.7129	0
ENSSSCT00000009235	ENSSSCG00000008434	TTC7A	0.980502	1.03187	0.0416585	0.030466	0.020298	0	0	0	0.0320145	0	0.0019805
ENSSSCT00000009243	ENSSSCG00000008442	TMEM247	0.986323	45.1136	0.146793	0	0	0	0.361523	0	0	0	0.0263515
ENSSSCT00000009267	ENSSSCG00000008465	KCNG3	0.963483	2.00193	0.195248	0	0	0	0	0.10933	0	0.082384	0
ENSSSCT00000009277	ENSSSCG00000008475	MAP4K3	0.978971	1.1024	0.0491885	0	0.0133805	0.010236	0	0.0519	0.0102055	0	0.0084255
ENSSSCT00000009285	ENSSSCG00000008483		0.990689	69.5025	0	0.279869	0	0	0.0190295	0	0	0.095272	0
ENSSSCT00000009349	ENSSSCG00000008544	C2orf16	0.99835	20.2021	0	0.0296395	0	0	0	0	0.016266	0	0
ENSSSCT00000009357	ENSSSCG00000008552	PRR30	0.996684	99.5126	0	0	0.129315	0.007419	0	0	0	0	0.008612
ENSSSCT00000009370	ENSSSCG00000008564	CIB4	1	72.9391	0	0	0	0	0	0	0	0	0
ENSSSCT00000009371	ENSSSCG00000008565	C2orf70	0.969634	19.3786	0.517397	0	0	0	0.481818	0	0	0	0.013672
ENSSSCT00000009395	ENSSSCG00000008585	PFN4	1	73.3108	0	0	0	0	0	0	0	0	0
ENSSSCT00000009418	ENSSSCG00000008607		1	234.588	0	0	0	0	0	0	0	0	0
ENSSSCT00000009463	ENSSSCG00000008650	ALLC	1	2.49655	0	0	0	0	0	0	0	0	0
ENSSSCT00000009464	ENSSSCG00000008651		1	2.52859	0	0	0	0	0	0	0	0	0
ENSSSCT00000009582	ENSSSCG00000008758	SLC34A2	0.966402	2.2646	0	0.109186	0.0906625	0.0594785	0.0148605	0.084616	0.0136905	0	0
ENSSSCT00000009654	ENSSSCG00000008824	ZAR1	0.995097	16.4199	0	0	0	0	0.13439	0	0	0	0
ENSSSCT00000009670	ENSSSCG00000008834	SPATA18	0.988869	181.705	0	0	0	0	0.557998	0.081476	0	0	0
ENSSSCT00000009754	ENSSSCG00000008908	PDCL2	1	181.06	0	0	0	0	0	0	0	0	0
ENSSSCT00000009831	ENSSSCG00000008976	ART3	0.998859	159.497	0	0	0	0	0	0	0	0	0.0535315
ENSSSCT00000009858	ENSSSCG00000009001		1	3.54374	0	0	0	0	0	0	0	0	0
ENSSSCT00000009919	ENSSSCG00000009055	ELMOD2	1	4.7521	0	0	0	0	0	0	0	0	0
ENSSSCT00000009942	ENSSSCG00000009077	HSPA4L	0.976193	81.9019	0	0	0	1.57674	0	0	0	0	0
ENSSSCT00000009944	ENSSSCG00000009078	SLC25A31	0.988023	22.8411	0	0.407552	0	0	0	0	0	0	0
ENSSSCT00000009955	ENSSSCG00000009089	ADAD1	0.992865	379.688	0	0	0	0	0.017527	0	0.439352	0	0
ENSSSCT00000009972	ENSSSCG00000009105		1	20.9891	0	0	0	0	0	0	0	0	0
ENSSSCT00000010034	ENSSSCG00000009162		0.978796	91.1542	0	0	0.0534615	0.103687	0.060395	0.140713	0.094086	0.482575	0.039253
ENSSSCT00000010137	ENSSSCG00000009257	GK2	0.98817	840.715	0	0.672856	0	0	0.019178	0	0	0.201549	0
ENSSSCT00000010138	ENSSSCG00000009258	A11	0.992436	2.56388	0	0	0	0.0903725	0	0	0	0	0
ENSSSCT00000010226	ENSSSCG00000009332	TEX26	0.957994	92.8644	0.0514755	0	0.569326	0.214166	1.7792	0	0	0	0
ENSSSCT00000010227	ENSSSCG00000009333		0.998796	8.15512	0.0242765	0	0	0	0	0	0	0	0
ENSSSCT00000010251	ENSSSCG00000009354	CC1	0.987251	65.4309	0	0	0	0	0.618426	0	0	0	0
ENSSSCT00000010271	ENSSSCG00000009374		0.979725	11.8001	0	0	0.0181285	0	0	0.360845	0.0709625	0.0731245	0
ENSSSCT00000010273	ENSSSCG00000035658	VPS36	0.987626	2.45436	0.056298	0	0	0	0.0868495	0	0	0	0
ENSSSCT00000010281	ENSSSCG00000009383	CCDC70	0.997274	384.999	0.104004	0	0	0	0.0482945	0	0	0	0
ENSSSCT00000010288	ENSSSCG00000009389	TRIM13	0.98912	18.2739	0.018946	0.200713	0.0125515	0.017323	0.0082655	0.036421	0.0073165	0	0.0071315
ENSSSCT00000010296	ENSSSCG00000009397	CAB39L	0.962476	12.5337	0	0	0	0	0	0	0	0	1.41046
ENSSSCT00000010319	ENSSSCG00000009417	SPERT	1	32.8417	0	0	0	0	0	0	0	0	0
ENSSSCT00000010448	ENSSSCG00000009530		0.960406	11.5498	0.0902365	0.2397	0.039833	0.088314	0.135903	0.036007	0	0.293615	0.057856
ENSSSCT00000010487	ENSSSCG00000009566		0.985238	284.829	0.173991	0.377119	0	0	0.099912	0.122	0	0	0.0624715
ENSSSCT00000010545	ENSSSCG00000009619	SFTPC	1	1.8969	0	0	0	0	0	0	0	0	0
ENSSSCT00000010620	ENSSSCG00000009685		0.95537	30.6064	0	2.91231	0	0	0	0	0	0	0.023258
ENSSSCT00000010622	ENSSSCG00000009687	PRSS55	0.966019	109.892	0.168343	0	0.156898	0	0.481498	1.10773	0	0	0
ENSSSCT00000010626	ENSSSCG00000009691	C8orf74	1	23.7602	0	0	0	0	0	0	0	0	0
ENSSSCT00000010632	ENSSSCG00000009697	ADAM29	1	98.3418	0	0	0	0	0	0	0	0	0
ENSSSCT00000010636	ENSSSCG00000032475	CEP44	0.996117	43.5795	0	0	0	0	0.141923	0	0	0	0
ENSSSCT00000010649	ENSSSCG00000009713	CLCN3	1	27.4125	0	0	0	0	0	0	0	0	0
ENSSSCT00000010688	ENSSSCG00000009749	PIWIL1	1	89.4784	0	0	0	0	0	0	0	0	0
ENSSSCT00000010767	ENSSSCG00000009824	RAD9B	0.988986	10.4352	0.273212	0	0	0	0	0	0	0	0
ENSSSCT00000010773	ENSSSCG00000009829	CCDC63	0.997461	97.4344	0	0	0.013524	0	0.095767	0	0	0	0
ENSSSCT00000010842	ENSSSCG00000009892		0.963621	47.2263	0.053201	0.498246	0.204175	0.0900865	0.192531	0.079201	0.016929	0.249549	0.050195
ENSSSCT00000010845	ENSSSCG00000009895		1	6.1685	0	0	0	0	0	0	0	0	0
ENSSSCT00000010902	ENSSSCG00000009950		1	1.18738	0	0	0	0	0	0	0	0	0
ENSSSCT00000010952	ENSSSCG00000009995	HORMAD2	0.984889	56.8447	0	0	0	0	0	0	0.0601785	0.637888	0
ENSSSCT00000011050	ENSSSCG00000010089		0.985308	53.275	0.12623	0.0515385	0	0.0143575	0.209407	0.16719	0	0	0
ENSSSCT00000011060	ENSSSCG00000010099		0.990856	185.584	0.012258	0	0.0188935	0.486585	0.000362	0.000807	0.0017735	0	0
ENSSSCT00000011073	ENSSSCG00000010112	TSSK1B	0.982621	216.402	0.0713235	0.609248	0.013668	0.021875	0.0281515	0.136269	0	0.076478	0.0332305
ENSSSCT00000011074	ENSSSCG00000010113	TSSK2	0.98601	499.211	0	0.900751	0.0390215	0	0.0104225	0	0	0.077756	0.0168745
ENSSSCT00000011100	ENSSSCG00000010139	CCDC188	1	34.6134	0	0	0	0	0	0	0	0	0
ENSSSCT00000011180	ENSSSCG00000010214		1	1.64028	0	0	0	0	0	0	0	0	0
ENSSSCT00000011244	ENSSSCG00000010273	TBATA	0.987818	93.4836	0	0	0.0143875	0.391647	0.166384	0	0	0	0
ENSSSCT00000011318	ENSSSCG00000010338	DYDC1	0.958504	50.7308	0.521536	0	0.016845	0	0.239926	0	0	1.27555	0
ENSSSCT00000011319	ENSSSCG00000010339	DYDC2	0.967315	27.1053	0.725752	0	0	0	0.545996	0	0	0	0
ENSSSCT00000011359	ENSSSCG00000010377	PTPN20	1	8.30571	0	0	0	0	0	0	0	0	0
ENSSSCT00000011367	ENSSSCG00000010384	LRRC18	0.980459	192.961	0	0	0	0	0.461302	0.107195	0	0.560925	0
ENSSSCT00000011371	ENSSSCG00000010387	FAM170B	0.998544	27.5054	0	0	0.044876	0	0	0	0	0	0
ENSSSCT00000011377	ENSSSCG00000010393		1	316.421	0	0	0	0	0	0	0	0	0
ENSSSCT00000011396	ENSSSCG00000025787	TMEM72	0.972549	1.41194	0	0	0	0	0	34.292	0	0	0
ENSSSCT00000011486	ENSSSCG00000010498		0.957557	5.58856	0	0.125514	0	0	0	0	0	0.825651	0
ENSSSCT00000011487	ENSSSCG00000010499		0.994062	4.61107	0	0	0	0	0.096549	0	0	0	0
ENSSSCT00000011491	ENSSSCG00000010502	CCNJ	0.95442	11.3629	0	0	0	0	1.68028	0	0	0	0.0467075
ENSSSCT00000011544	ENSSSCG00000010552	PKD2L1	0.955713	1.3663	0	0	0.180403	0	0.120439	0	0	0.0658125	0
ENSSSCT00000011585	ENSSSCG00000010591	CYP17A1	0.99871	602.518	0	0	0	0	0	0	0	0.077176	0
ENSSSCT00000011610	ENSSSCG00000010614	CFAP58	0.988877	29.4868	0.0103445	0.041248	0.003277	0	0.136296	0.025577	0	0.144634	0
ENSSSCT00000011655	ENSSSCG00000010656	CCDC172	0.981695	8.5909	0	0	0	0.121667	0.293876	0	0	0	0
ENSSSCT00000011657	ENSSSCG00000010658	PNLIP	0.995049	1.36103	0.0390205	0	0	0	0	0	0	0	0
ENSSSCT00000011718	ENSSSCG00000035185		1	1.22759	0	0	0	0	0	0	0	0	0
ENSSSCT00000011725	ENSSSCG00000010717	C14H10orf120	1	63.6811	0	0	0	0	0	0	0	0	0
ENSSSCT00000011779	ENSSSCG00000010768	CFAP46	0.968565	1.58837	0	0	0	0	0.308738	0	0	0	0
ENSSSCT00000011794	ENSSSCG00000010779	SYCE1	0.98438	217.812	0.0505485	0	0.0994345	0.0441275	0.0927365	0.249968	0.0858425	0.155178	0.0322915
ENSSSCT00000011795	ENSSSCG00000010780	CYP2E1	0.973649	1.59693	0	0	0.696778	0	0.105172	0	914.028	0	0.034682
ENSSSCT00000011797	ENSSSCG00000010782		0.999707	1.40094	0	0	0	0	0	0	0.002315	0	0
ENSSSCT00000011803	ENSSSCG00000010787	SCART1	0.999487	2.52219	0	0	0	0	0	0	0.005832	0	0
ENSSSCT00000011894	ENSSSCG00000010872	AKT3	0.986984	11.0357	0	0	0	0	0.338365	0	0	0	0
ENSSSCT00000011895	ENSSSCG00000010873	C1orf100	1	73.1075	0	0	0	0	0	0	0	0	0
ENSSSCT00000011926	ENSSSCG00000010900	DENND1B	1	18.8486	0	0	0	0	0	0	0	0	0
ENSSSCT00000011969	ENSSSCG00000010937	HSD17B3	1	68.4041	0	0	0	0	0	0	0	0	0
ENSSSCT00000012004	ENSSSCG00000010967	CCL27	0.988885	1.59823	0.100225	0	0	0	0	0	0	0	0
ENSSSCT00000012059	ENSSSCG00000011017		1	178.849	0	0	0	0	0	0	0	0	0
ENSSSCT00000012072	ENSSSCG00000011030	CUBN	0.9746	1.38052	0.012616	0	0.021901	0.04171	0.0133115	116.004	0.0013665	0.134119	0.0058065
ENSSSCT00000012092	ENSSSCG00000011048	SUV39H2	1	4.80014	0	0	0	0	0	0	0	0	0
ENSSSCT00000012124	ENSSSCG00000011078	ARMC3	1	24.2059	0	0	0	0	0	0	0	0	0
ENSSSCT00000012127	ENSSSCG00000011080	SPAG6	0.975673	244.807	0.016229	0	0	0	1.21074	0	0	0.485488	0
ENSSSCT00000012271	ENSSSCG00000011205	EFHB	0.965893	17.8285	0.011035	0.178774	0	0	0.75949	0	0	0.174193	0
ENSSSCT00000012348	ENSSSCG00000011279	LYZL4	1	190.509	0	0	0	0	0	0	0	0	0
ENSSSCT00000012380	ENSSSCG00000011309	KIF15	1	8.85288	0	0	0	0	0	0	0	0	0
ENSSSCT00000012440	ENSSSCG00000011362	TMEM89	1	70.1892	0	0	0	0	0	0	0	0	0
ENSSSCT00000012451	ENSSSCG00000011373	QRICH1	1	2.64831	0	0	0	0	0	0	0	0	0
ENSSSCT00000012519	ENSSSCG00000011439	PHF7	0.973511	1275.46	0.051312	0.0668295	0.763743	0.379464	0.22272	0.205903	0.085948	0.22837	0.024998
ENSSSCT00000012687	ENSSSCG00000011591	H1FOO	1	1.26002	0	0	0	0	0	0	0	0	0
ENSSSCT00000012708	ENSSSCG00000011611	HMCES	1	1.64922	0	0	0	0	0	0	0	0	0
ENSSSCT00000012714	ENSSSCG00000011617	DJB8	1	595.477	0	0	0	0	0	0	0	0	0
ENSSSCT00000012723	ENSSSCG00000011626	C3orf22	0.990655	209.681	0	0	0	0	0	0	0	0.568326	0
ENSSSCT00000012773	ENSSSCG00000011668	TRIM42	0.989303	29.9041	0	0	0	0	0	0	0	0.39138	0
ENSSSCT00000012833	ENSSSCG00000011723		0.973723	2.46686	0	0	0	0	0	190.917	0	0	0
ENSSSCT00000012866	ENSSSCG00000011755	NCEH1	0.955505	6.17732	0.285454	0	0	0	0.712841	0	0	0	0
ENSSSCT00000012949	ENSSSCG00000011837	MELTF	0.968906	12.3362	0.134691	0.109408	0.01006	0.014237	0.523447	0.05088	0	0	0
ENSSSCT00000012959	ENSSSCG00000011847	ZDHHC19	0.97097	14.236	0.012082	0.443283	0	0	0.0104735	0	0.022887	0.34937	0
ENSSSCT00000012968	ENSSSCG00000011855	IQCG	0.972525	65.9814	0	0	0.0855415	0.017894	0.238587	0.063949	0	0.92232	0.010385
ENSSSCT00000013028	ENSSSCG00000011905		0.984479	43.9614	0.117157	0.074862	0	0	0.181311	0	0	0.19965	0
ENSSSCT00000013047	ENSSSCG00000011923	NEPRO	0.956678	10.3057	0.251449	0	0.147076	0.340265	0	0	0.107754	0.105204	0.092941
ENSSSCT00000013070	ENSSSCG00000011944		0.99365	19.2722	0	0	0	0.0171865	0.167599	0	0	0	0
ENSSSCT00000013094	ENSSSCG00000011967		0.995078	376.528	0	0	0	0.0331755	0	0.258881	0	0	0
ENSSSCT00000013124	ENSSSCG00000011995		1	81.4015	0	0	0	0	0	0	0	0	0
ENSSSCT00000013150	ENSSSCG00000012019	TMPRSS15	0.979083	8.25074	0	0	0.0466195	0.0752535	0.164183	0	0.003696	0.095987	0.054777
ENSSSCT00000013179	ENSSSCG00000012047		0.988055	169.779	0	0.320855	0.0254895	0.0958115	0.064857	0.099477	0	0	0
ENSSSCT00000013195	ENSSSCG00000012063	VPS26C	0.978712	11.0203	0.075634	0	0	0.16684	0.187706	0	0.0760465	0	0.003902
ENSSSCT00000013311	ENSSSCG00000012169		0.981288	29.9069	0	0.51659	0	0	0	0	0	0.175069	0
ENSSSCT00000013331	ENSSSCG00000012186	MAGEB18	0.999252	18.5399	0	0	0.0202045	0	0	0	0	0	0
ENSSSCT00000013335	ENSSSCG00000012190		1	3.53115	0	0	0	0	0	0	0	0	0
ENSSSCT00000013336	ENSSSCG00000012191	PPP4R3C	1	20.3119	0	0	0	0	0	0	0	0	0
ENSSSCT00000013337	ENSSSCG00000012192		1	10.1396	0	0	0	0	0	0	0	0	0
ENSSSCT00000013338	ENSSSCG00000012193	MAGEB10	0.998721	3.81604	0	0	0.018259	0	0	0	0	0	0
ENSSSCT00000013339	ENSSSCG00000012194		1	1.24162	0	0	0	0	0	0	0	0	0
ENSSSCT00000013342	ENSSSCG00000012197		1	2.29902	0	0	0	0	0	0	0	0	0
ENSSSCT00000013343	ENSSSCG00000012198	MAGEB3	0.977633	6.07114	0	0	0	0	0.303494	0.13736	0	0	0
ENSSSCT00000013358	ENSSSCG00000012212		1	1.91147	0	0	0	0	0	0	0	0	0
ENSSSCT00000013362	ENSSSCG00000008473		1	48.6205	0	0	0	0	0	0	0	0	0
ENSSSCT00000013364	ENSSSCG00000012218		1	2.3347	0	0	0	0	0	0	0	0	0
ENSSSCT00000013367	ENSSSCG00000040541		1	3.71472	0	0	0	0	0	0	0	0	0
ENSSSCT00000013369	ENSSSCG00000012223		1	23.3712	0	0	0	0	0	0	0	0	0
ENSSSCT00000013378	ENSSSCG00000031571		0.999044	304	0	0	0.0504445	0	0	0	0	0	0
ENSSSCT00000013381	ENSSSCG00000012235		0.976404	3.68753	0	0	0.0233565	0.026563	0.014202	0	0	0.046663	0.244923
ENSSSCT00000013394	ENSSSCG00000012248	MPC1L	1	47.1306	0	0	0	0	0	0	0	0	0
ENSSSCT00000013402	ENSSSCG00000012256		1	34.1329	0	0	0	0	0	0	0	0	0
ENSSSCT00000013408	ENSSSCG00000023500		0.993512	16.7969	0	0	0	0.120815	0.0555515	0	0	0	0
ENSSSCT00000013434	ENSSSCG00000012285	SPACA5	1	86.6698	0	0	0	0	0	0	0	0	0
ENSSSCT00000013465	ENSSSCG00000012314	SERAC1	0.963006	24.268	0	0.719877	0	0.205206	0.0585615	0	0	0.335672	0
ENSSSCT00000013501	ENSSSCG00000012346	PAGE2B	1	199.298	0	0	0	0	0	0	0	0	0
ENSSSCT00000013517	ENSSSCG00000012360		0.989267	7.49531	0	0	0.003584	0	0	0.049442	0	0.167469	0
ENSSSCT00000013527	ENSSSCG00000012370		1	83.4735	0	0	0	0	0	0	0	0	0
ENSSSCT00000013541	ENSSSCG00000012383	OTUD6A	0.996903	7.16274	0	0	0.025945	0	0	0	0	0	0.03346
ENSSSCT00000013591	ENSSSCG00000012430		0.963125	2.55053	0.390342	0	0	0	0.095231	0	0	0	0
ENSSSCT00000013616	ENSSSCG00000012450	TENT5D	0.998792	33.5116	0	0	0.011774	0	0.027173	0	0	0	0
ENSSSCT00000013621	ENSSSCG00000012455	CYLC1	1	77.1664	0	0	0	0	0	0	0	0	0
ENSSSCT00000013636	ENSSSCG00000012469		0.989484	39.2141	0	0.418567	0	0	0	0	0	0	0
ENSSSCT00000013680	ENSSSCG00000028913		1	2.80352	0	0	0	0	0	0	0	0	0
ENSSSCT00000013685	ENSSSCG00000012516		1	2.61225	0	0	0	0	0	0	0	0	0
ENSSSCT00000013712	ENSSSCG00000012543		0.986499	1.92835	0	0	0	0	0.139463	0	0	0	0
ENSSSCT00000013736	ENSSSCG00000012562	NCBP2L	0.965176	32.8519	0.115514	0	0.0112345	0	0.255204	0	0.0715855	0.668895	0.190959
ENSSSCT00000013740	ENSSSCG00000012565		0.994003	16.3543	0	0	0	0	0	0	0.0174395	0.146533	0
ENSSSCT00000013829	ENSSSCG00000012648		1	76.8863	0	0	0	0	0	0	0	0	0
ENSSSCT00000013860	ENSSSCG00000012678		1	4.46662	0	0	0	0	0	0	0	0	0
ENSSSCT00000013885	ENSSSCG00000012700		0.996832	3.03394	0	0	0.02959	0.010667	0	0	0	0	0
ENSSSCT00000013901	ENSSSCG00000012714		1	44.5122	0	0	0	0	0	0	0	0	0
ENSSSCT00000013904	ENSSSCG00000012717		0.958979	21.8766	0	0.619328	0	0	0.067942	0	0	0.836498	0
ENSSSCT00000013907	ENSSSCG00000012720		0.98304	2.30659	0	0.200264	0	0	0	0	0	0	0
ENSSSCT00000013920	ENSSSCG00000012732		1	12.5363	0	0	0	0	0	0	0	0	0
ENSSSCT00000013928	ENSSSCG00000012740		0.998053	7.83466	0	0	0	0	0.0389185	0	0	0	0
ENSSSCT00000013950	ENSSSCG00000012760		1	1.58555	0	0	0	0	0	0	0	0	0
ENSSSCT00000013951	ENSSSCG00000012761		1	7.53959	0	0	0	0	0	0	0	0	0
ENSSSCT00000013952	ENSSSCG00000012762		0.961586	1.25453	0.108174	0	0	0	0.195231	0	0	0	0
ENSSSCT00000014034	ENSSSCG00000012839		0.994134	22.1979	0	0	0	0	0.180542	0	0	0	0
ENSSSCT00000014082	ENSSSCG00000012882		0.981656	68.8193	0.276023	0	0.035345	0.441336	0	0.058566	0	0	0
ENSSSCT00000014164	ENSSSCG00000012959	CATSPER1	0.954525	26.8436	0.599774	0	0	0	1.43911	0	0	0	0
ENSSSCT00000014171	ENSSSCG00000012964	TSGA10IP	0.993958	26.0741	0	0	0	0	0.196467	0	0	0	0
ENSSSCT00000014299	ENSSSCG00000013081	PPP1R32	0.98057	90.8558	0	0	0	0	1.20443	0	0	0	0
ENSSSCT00000014375	ENSSSCG00000013155		0.97256	1.98156	0.021566	0	0.091896	0.055134	0.037224	0	0	0	0.0728575
ENSSSCT00000014385	ENSSSCG00000037952	OR10Q1	1	1.30322	0	0	0	0	0	0	0	0	0
ENSSSCT00000014387	ENSSSCG00000035545	OR9Q2	1	1.19729	0	0	0	0	0	0	0	0	0
ENSSSCT00000014456	ENSSSCG00000013236	MYBPC3	0.958718	6.2491	0.360258	0	0.0482635	536.286	0	0	0	0	0
ENSSSCT00000014527	ENSSSCG00000013301	ELF5	0.991722	6.97251	0	0	0.167265	0	0	0	0	0	0
ENSSSCT00000014536	ENSSSCG00000013310	C11orf91	0.981156	12.8865	0	0	0.124574	0.063502	0.060875	0.058378	0.0279505	0.131827	0
ENSSSCT00000014583	ENSSSCG00000013352	E2F8	0.991834	3.73957	0	0	0.028511	0.0521205	0	0	0.0360625	0	0
ENSSSCT00000014594	ENSSSCG00000013363	LDHC	0.987168	331.805	0.0385655	0.484667	0	0	0.0783145	0	0	0.176195	0
ENSSSCT00000014656	ENSSSCG00000013413		0.989761	5.30646	0	0.184944	0	0	0	0	0	0	0
ENSSSCT00000014684	ENSSSCG00000013440	ATP8B3	0.966714	195.774	0.163435	0	0.189197	0.0238835	0.326309	0.999912	0.247348	0	0.0383155
ENSSSCT00000014699	ENSSSCG00000013455	IZUMO4	0.999979	128.46	0	0	0.000906	0	0	0	0	0	0
ENSSSCT00000014728	ENSSSCG00000013482	C19orf71	0.997984	287.638	0.025564	0	0.0318175	0.047287	0	0	0	0	0
ENSSSCT00000014774	ENSSSCG00000013527	CATSPERD	1	27.9036	0	0	0	0	0	0	0	0	0
ENSSSCT00000014783	ENSSSCG00000013536		0.999396	260.737	0	0	0	0	0.030703	0	0	0	0
ENSSSCT00000014823	ENSSSCG00000013571		0.96768	7.32253	0.0681345	0	0	0	0.734026	0	0	0	0
ENSSSCT00000014860	ENSSSCG00000013605	ACTL9	1	221.107	0	0	0	0	0	0	0	0	0
ENSSSCT00000014989	ENSSSCG00000013717		0.973358	2.56495	0	0	0	0.147623	0	0.16787	0.0119935	0	0
ENSSSCT00000015044	ENSSSCG00000013769	C19orf67	0.964415	107.559	0.354911	0	0.357243	0.446148	0.221191	0.228999	0.068033	0	0.05256
ENSSSCT00000015112	ENSSSCG00000013834	CCDC105	0.964642	53.7113	1.0299	0	0	0	0.760414	0	0	0	0
ENSSSCT00000015173	ENSSSCG00000013887	INSL3	0.998134	2898.09	0	0	0	0.0411485	0	0.098039	0	0	0
ENSSSCT00000015191	ENSSSCG00000013905	FKBP8	0.956463	2.34474	0.480762	0	0.0834245	0	0	0	0	0	0.0004165
ENSSSCT00000015220	ENSSSCG00000013934	CILP2	0.958681	32.4071	0.424067	0.0789155	0.463762	0.137776	0.144526	0.098005	0.011997	0	0.132967
ENSSSCT00000015292	ENSSSCG00000014000	TRIM17	0.96527	69.4435	0.28883	0	0.306706	0.0230515	0.414219	0.201957	0.019748	0.234576	0.025408
ENSSSCT00000015294	ENSSSCG00000014002	THEG	1	200.879	0	0	0	0	0	0	0	0	0
ENSSSCT00000015316	ENSSSCG00000014021	CBY3	0.973688	12.2327	0.84338	0	0	0	0	0	0	0	0
ENSSSCT00000015380	ENSSSCG00000014079		0.980444	5.99492	0.229745	0	0	0	0.108866	0	0.0077365	0.02482	0
ENSSSCT00000015426	ENSSSCG00000014122	SPZ1	0.992122	118.363	0	0.165636	0	0	0	0	0	0.20417	0
ENSSSCT00000015496	ENSSSCG00000014183	SLCO6A1	0.997335	38.1425	0.045526	0	0.021436	0	0.022461	0	0	0	0
ENSSSCT00000015549	ENSSSCG00000014231	FTMT	0.998991	101.909	0.042966	0	0	0	0	0	0	0	0
ENSSSCT00000015551	ENSSSCG00000014233		0.959493	288.531	0.381234	0	0.112142	0.0306775	2.53149	0.344766	0	0	0.0502235
ENSSSCT00000015615	ENSSSCG00000014292	HSPA4	0.988198	1.79008	0	0	0.020484	0.01337	0	0.022116	0.0207795	0	0.033541
ENSSSCT00000015625	ENSSSCG00000014302	CDKL3	0.965486	48.6799	0.150525	0	0.24798	0.078654	0.084594	0.199191	0.188856	0.235473	0.137047
ENSSSCT00000015746	ENSSSCG00000014408	PLAC8L1	0.998208	74.8424	0.0722965	0	0	0	0	0	0	0	0
ENSSSCT00000015905	ENSSSCG00000014555	ODF3	0.996923	41.3961	0.0337835	0	0	0	0.073102	0	0	0	0
ENSSSCT00000015937	ENSSSCG00000014587		0.97817	10.8174	0.017107	0	0	0	0	0	0.0246865	0.534596	0.0157015
ENSSSCT00000016041	ENSSSCG00000014690		0.99973	328.261	0	0	0	0	0.0141695	0	0	0	0
ENSSSCT00000016042	ENSSSCG00000014691	UBQLN3	0.999764	174.358	0	0	0	0.011036	0	0	0	0	0
ENSSSCT00000016071	ENSSSCG00000032370		1	1.07796	0	0	0	0	0	0	0	0	0
ENSSSCT00000016160	ENSSSCG00000014809		0.984591	2.94041	0.0227585	0	0	0	0.032002	0.145872	0	0	0
ENSSSCT00000016231	ENSSSCG00000014877		1	6.87569	0	0	0	0	0	0	0	0	0
ENSSSCT00000016268	ENSSSCG00000014912	CCDC83	0.999056	230.318	0	0	0.005154	0	0	0.013866	0	0.027732	0
ENSSSCT00000016358	ENSSSCG00000014995	DDI1	0.979423	126.096	0	0.80174	0.0158515	0	0	0	0	0.340152	0
ENSSSCT00000016385	ENSSSCG00000015021	C11orf88	0.97854	129.611	0.040433	0	0.0244565	0	1.40421	0	0	0	0
ENSSSCT00000016418	ENSSSCG00000015052	USP28	0.9853	2.67455	0	0	0	0	0	0	0.187888	0	0
ENSSSCT00000016419	ENSSSCG00000015053	HTR3B	0.987803	73.338	0.272693	0	0.0706565	0	0.154549	0	0.020034	0	0
ENSSSCT00000016467	ENSSSCG00000015101	FOXR1	1	2.37597	0	0	0	0	0	0	0	0	0
ENSSSCT00000016517	ENSSSCG00000015151		1	40.955	0	0	0	0	0	0	0	0	0
ENSSSCT00000016521	ENSSSCG00000040656		1	4.02937	0	0	0	0	0	0	0	0	0
ENSSSCT00000016552	ENSSSCG00000038661		1	5.74348	0	0	0	0	0	0	0	0	0
ENSSSCT00000016553	ENSSSCG00000039513		0.997077	10.2144	0.0407125	0	0.023962	0	0	0	0	0	0
ENSSSCT00000016557	ENSSSCG00000024117		0.999238	6.86811	0	0	0	0	0.0142455	0	0	0	0
ENSSSCT00000016558	ENSSSCG00000024455		1	4.74635	0	0	0	0	0	0	0	0	0
ENSSSCT00000016582	ENSSSCG00000015216	ACRV1	1	374.603	0	0	0	0	0	0	0	0	0
ENSSSCT00000016583	ENSSSCG00000015217		1	2.68499	0	0	0	0	0	0	0	0	0
ENSSSCT00000016641	ENSSSCG00000015272	OPTC	0.997171	13.2789	0.055435	0	0.013843	0	0	0	0	0	0
ENSSSCT00000016667	ENSSSCG00000015296		0.997081	19.4034	0.047653	0	0	0	0.033202	0	0	0	0
ENSSSCT00000016736	ENSSSCG00000015361	LRRC72	1	82.0322	0	0	0	0	0	0	0	0	0
ENSSSCT00000016741	ENSSSCG00000015366	PRPS1L1	0.993919	44.9673	0.065459	0	0	0.081918	0.0696845	0	0	0	0
ENSSSCT00000016752	ENSSSCG00000015377	ABCB5	0.993583	2.34857	0	0	0.004813	0	0.0671545	0	0	0	0
ENSSSCT00000016830	ENSSSCG00000015448	NME8	1	82.0059	0	0	0	0	0	0	0	0	0
ENSSSCT00000016859	ENSSSCG00000015476	CHI3L1	0.992844	1.29991	0	0	0	0	0.0151745	0	0.0227325	0	0.016235
ENSSSCT00000016860	ENSSSCG00000015477	CHIT1	1	1.26518	0	0	0	0	0	0	0	0	0
ENSSSCT00000016865	ENSSSCG00000015482	VAMP4	0.960093	28.6768	0.533656	0	0	0	0	0.753379	0	0	0.2567
ENSSSCT00000016915	ENSSSCG00000015527	TDRD5	0.996068	12.9017	0.0076725	0	0	0	0.0892645	0	0	0	0
ENSSSCT00000016925	ENSSSCG00000015536	LHX4	0.997357	2.69977	0	0	0	0	0.0316045	0	0	0	0
ENSSSCT00000016989	ENSSSCG00000015596	FAM71A	1	96.1227	0	0	0	0	0	0	0	0	0
ENSSSCT00000017022	ENSSSCG00000015628	SPATA48	0.985823	24.5109	0.129267	0	0	0	0.338738	0	0	0	0
ENSSSCT00000017046	ENSSSCG00000015649	DYRK3	0.996666	92.9925	0.006786	0	0.054027	0.0441495	0.004922	0	0	0.022092	0.0069915
ENSSSCT00000017057	ENSSSCG00000015659	YOD1	0.997809	27.3327	0	0	0	0	0	0.03938	0.0276825	0	0
ENSSSCT00000017130	ENSSSCG00000015730	NIFK	0.983489	16.4113	0	0.528932	0	0	0	0	0	0	0
ENSSSCT00000017141	ENSSSCG00000015741	CFAP221	0.960364	6.91713	0.0079365	0	0	0	0.995426	0.040088	0	0	0
ENSSSCT00000017198	ENSSSCG00000015795		0.994958	138.501	0.0050755	0	0	0.0110845	0.0498475	0	0	0	0.172744
ENSSSCT00000017211	ENSSSCG00000034623	ADAM2	0.992737	3.37773	0	0	0.065717	0	0	0	0.033412	0	0
ENSSSCT00000017212	ENSSSCG00000034623	ADAM2	0.998991	197.376	0	0	0.0405065	0	0.008384	0	0	0	0
ENSSSCT00000017214	ENSSSCG00000015806		1	320.761	0	0	0	0	0	0	0	0	0
ENSSSCT00000017215	ENSSSCG00000015807	ADAM32	0.998887	114.534	0	0.0487145	0	0	0	0	0	0	0
ENSSSCT00000017224	ENSSSCG00000015816	LETM2	0.998671	6.12237	0	0	0.023761	0	0	0	0	0	0
ENSSSCT00000017249	ENSSSCG00000015841	TEX15	0.990883	61.2157	0.000855	0.0919605	0.007357	0.002898	0.0963625	0.018054	0	0.121396	0.015546
ENSSSCT00000017303	ENSSSCG00000015891	TBR1	0.958208	1.57116	21.0797	0.0552285	0	0	0.158773	0.014865	0.0037695	0	0
ENSSSCT00000017322	ENSSSCG00000015908	TTC21B	0.963365	26.1863	0	0	0	0	1.97114	0	0	0	0
ENSSSCT00000017351	ENSSSCG00000015935	CCDC173	0.967273	68.371	0.1255	0	0	0	2.07388	0	0.007556	0	0
ENSSSCT00000017448	ENSSSCG00000016024	FSIP2	0.99982	49.7215	0.0015485	0	0.001116	0	0	0.003688	0	0	0
ENSSSCT00000017455	ENSSSCG00000016030	ZSWIM2	0.967743	51.8084	0.024003	0	0.448873	0	0.539415	0	0	0.384947	0
ENSSSCT00000017480	ENSSSCG00000016055		0.97843	88.4437	0	0	0	0	0	0	0	1.39252	0
ENSSSCT00000017484	ENSSSCG00000016059	STAT4	0.999564	25.9986	0	0	0	0	0.013019	0	0	0	0
ENSSSCT00000017487	ENSSSCG00000016062	BP1	1	2.78044	0	0	0	0	0	0	0	0	0
ENSSSCT00000017495	ENSSSCG00000016069	CCDC150	0.963261	85.8817	1.40717	0.361997	0.073723	0.078587	0.0105315	0.112536	0	0	0.0252055
ENSSSCT00000017510	ENSSSCG00000016082	BOLL	0.985911	106.884	0	0	0	0	0	0	0	0	0.810411
ENSSSCT00000017537	ENSSSCG00000016107		0.994865	138.983	0	0.211107	0	0.037547	0	0	0	0	0
ENSSSCT00000017546	ENSSSCG00000016115	ICA1L	0.976467	2.65445	0.0901335	0	0	0	0.0189905	0	0	0.184552	0
ENSSSCT00000017617	ENSSSCG00000016179	TNP1	1	10385.2	0	0	0	0	0	0	0	0	0
ENSSSCT00000017644	ENSSSCG00000016203	CFAP65	0.987053	4.59493	0	0	0	0	0.183203	0	0	0.032947	0
ENSSSCT00000017666	ENSSSCG00000016224		0.975954	249.896	0.483855	0	0.0853695	0.0130845	0.336263	0.219135	0.0357445	0.200818	0
ENSSSCT00000017700	ENSSSCG00000016255	DAW1	0.960399	100.553	0	0	0	0	4.19033	0	0	0	0
ENSSSCT00000017717	ENSSSCG00000016269	SPATA3	1	449.273	0	0	0	0	0	0	0	0	0
ENSSSCT00000017726	ENSSSCG00000016278		1	428.954	0	0	0	0	0	0	0	0	0
ENSSSCT00000017731	ENSSSCG00000028816		1	1.13583	0	0	0	0	0	0	0	0	0
ENSSSCT00000017756	ENSSSCG00000016305	MROH2A	0.983769	8.71479	0.02907	0	0	0	0	0	0	0.34704	0.005586
ENSSSCT00000017785	ENSSSCG00000016332		1	26.7485	0	0	0	0	0	0	0	0	0
ENSSSCT00000017833	ENSSSCG00000016378	PASK	0.993827	4.92158	0	0	0.047247	0.018769	0	0.034646	0	0	0
ENSSSCT00000017873	ENSSSCG00000016414	RNF32	0.959208	100.563	1.23609	0.0823535	0.0518445	0	0.346801	0.290082	0.032015	0.194836	0
ENSSSCT00000017889	ENSSSCG00000016428	CCT8L2	0.988633	48.6904	0.061545	0.146642	0	0.0177015	0.03981	0.045464	0.004778	0.102064	0
ENSSSCT00000017916	ENSSSCG00000016453	TCAF1	0.992173	1.29034	0	0	0.0145345	0	0	0	0	0	0.0449295
ENSSSCT00000017948	ENSSSCG00000016484		1	155.52	0	0	0	0	0	0	0	0	0
ENSSSCT00000017949	ENSSSCG00000016485	PRSS58	1	91.0963	0	0	0	0	0	0	0	0	0
ENSSSCT00000018003	ENSSSCG00000016533	STRA8	0.96774	2.55883	0	0	0	0	0.114214	0.29747	0	0	0
ENSSSCT00000018021	ENSSSCG00000016551	TSGA13	0.999519	138.234	0	0	0	0	0	0	0.0216105	0	0
ENSSSCT00000018028	ENSSSCG00000016555	CPA5	0.955031	96.2549	0.248855	0	0	0	1.02293	0	0.0319985	0.388017	0.761892
ENSSSCT00000018032	ENSSSCG00000016562	SSMEM1	1	86.6265	0	0	0	0	0	0	0	0	0
ENSSSCT00000018054	ENSSSCG00000016582	FAM71F1	0.978714	90.3131	0.189356	0	0.22167	0.056422	0.367194	0.104919	0	0	0.0240725
ENSSSCT00000018064	ENSSSCG00000016592	FSCN3	1	123.038	0	0	0	0	0	0	0	0	0
ENSSSCT00000018074	ENSSSCG00000016601	SPAM1	1	76.0241	0	0	0	0	0	0	0	0	0
ENSSSCT00000018076	ENSSSCG00000016603		1	1.20902	0	0	0	0	0	0	0	0	0
ENSSSCT00000018097	ENSSSCG00000016623		1	132.161	0	0	0	0	0	0	0	0	0
ENSSSCT00000018103	ENSSSCG00000016627	ASZ1	0.985822	36.1371	0	0	0	0.299498	0	0	0.220484	0	0
ENSSSCT00000018142	ENSSSCG00000016663	DPY19L2	0.957454	90.8288	0.642043	0	0	0	0.51349	0	0	1.27137	0
ENSSSCT00000018200	ENSSSCG00000016719	STK31	0.954084	33.8519	0.409709	0.316974	0	0	0.165173	0.078662	0.027279	0.809856	0
ENSSSCT00000018216	ENSSSCG00000016734	CCM2	0.995934	6.07304	0	0	0.014104	0.0091995	0.010393	0.027729	0	0	0.010797
ENSSSCT00000018285	ENSSSCG00000016796		1	9.70735	0	0	0	0	0	0	0	0	0
ENSSSCT00000018419	ENSSSCG00000016913	DDX4	0.9645	277.863	0.607062	0.318649	0.155183	0.0295655	1.12578	0.127998	0	0	0
ENSSSCT00000018427	ENSSSCG00000016920	MIER3	0.9576	1.68492	0	15.5377	0	0	0	0	0	0	0.086533
ENSSSCT00000018487	ENSSSCG00000016977		0.959705	893.597	0	1.27899	0	0	0	0	0	3.783	0.078889
ENSSSCT00000018507	ENSSSCG00000016995	EFCAB9	1	125.782	0	0	0	0	0	0	0	0	0
ENSSSCT00000018564	ENSSSCG00000017051	SOX30	0.999187	31.5921	0.015812	0	0.0098485	0	0	0	0	0	0
ENSSSCT00000018571	ENSSSCG00000017057	FAM71B	0.972566	42.5509	0.033908	0.215472	0	0	0.0877895	0.086501	0	0.709511	0
ENSSSCT00000018638	ENSSSCG00000017120	SLC6A19	0.955281	2.85459	0	0	0	0.021249	0	29.1062	0	0	0
ENSSSCT00000018741	ENSSSCG00000017216		0.992624	12.3731	0	0	0.010115	0	0	0.163685	0.010547	0	0
ENSSSCT00000018829	ENSSSCG00000017296	ACE	0.972481	358.689	0.134003	0	0.461097	0.0597855	0.108887	0.835955	0.0183355	0	0.179986
ENSSSCT00000018835	ENSSSCG00000017299	2020-03-10	0.959857	53.3844	0.145208	0	0.110081	0.0776035	0.106296	0.393804	0	0.971596	0.0172125
ENSSSCT00000018840	ENSSSCG00000017304	EFCAB3	0.999667	38.1992	0	0	0.0110635	0	0	0	0	0	0
ENSSSCT00000018841	ENSSSCG00000017305	EFCAB13	1	3.48361	0	0	0	0	0	0	0	0	0
ENSSSCT00000018850	ENSSSCG00000017314	SPPL2C	0.981722	70.9091	0.0713285	0	0	0.014997	0.105384	0.071463	0	0.568778	0
ENSSSCT00000018857	ENSSSCG00000017321	LYZL6	1	77.5696	0	0	0	0	0	0	0	0	0
ENSSSCT00000018860	ENSSSCG00000017324		0.983734	6.23849	0	0	0.0129985	0.0214095	0.0438735	0.23705	0	0	0
ENSSSCT00000018867	ENSSSCG00000017331		0.99826	34.6709	0	0.0476325	0	0	0.0094865	0	0	0	0
ENSSSCT00000018868	ENSSSCG00000017332		1	6.33002	0	0	0	0	0	0	0	0	0
ENSSSCT00000018881	ENSSSCG00000017345	CCDC103	1	7.60954	0	0	0	0	0	0	0	0	0
ENSSSCT00000018887	ENSSSCG00000017351	MEIOC	0.972651	51.1987	0.342297	0.0824275	0.031364	0.020749	0.208939	0.088791	0.004504	0.221584	0.071493
ENSSSCT00000018925	ENSSSCG00000017386	BECN1	0.979227	4.52538	0.376551	0	0	0	0	0	0	0	0
ENSSSCT00000018955	ENSSSCG00000017413	HSPB9	1	3.85727	0	0	0	0	0	0	0	0	0
ENSSSCT00000018985	ENSSSCG00000017439	KRT32	0.964097	16.6551	0	0	1.52867	0	0	0	0	0	0
ENSSSCT00000019020	ENSSSCG00000017471	CDC6	0.991459	1.1823	0	0	0	0.013542	0	0.012888	0.034305	0	0
ENSSSCT00000019046	ENSSSCG00000017493	ZPBP2	0.998177	193.319	0.0109545	0	0.026779	0	0.0152675	0	0.027421	0	0.0069395
ENSSSCT00000019074	ENSSSCG00000017520	LRRC46	0.998451	44.8626	0	0	0.034614	0	0	0	0.0194765	0	0
ENSSSCT00000019096	ENSSSCG00000017542	TTLL6	0.98421	3.07422	0	0	0.220937	0	0	0	0	0	0
ENSSSCT00000019111	ENSSSCG00000017556	ANKRD40CL	0.970365	4.62229	0	0	0	0	0	0	0	0.533473	0.033567
ENSSSCT00000019121	ENSSSCG00000017566	ACSF2	0.991793	1.01282	0	0	0.0530295	0	0	0	0	0	0
ENSSSCT00000019134	ENSSSCG00000017577		0.994243	12.6069	0	0	0	0	0	0.142204	0.002294	0	0
ENSSSCT00000019160	ENSSSCG00000017599	KIF2B	1	81.9974	0	0	0	0	0	0	0	0	0
ENSSSCT00000019182	ENSSSCG00000017620	CCDC182	1	94.7957	0	0	0	0	0	0	0	0	0
ENSSSCT00000019198	ENSSSCG00000017636	LPO	0.978993	4.1076	0.0625485	0	0	0	0.132764	0.016261	0.039446	0.070542	0
ENSSSCT00000019212	ENSSSCG00000023727	TRIM37	0.974221	6.54623	0.008977	0	0.0020775	0	0.182741	0.003819	0	0	0.331409
ENSSSCT00000019272	ENSSSCG00000017706	HEATR9	0.967165	3.56079	0	0.213798	0	0	0	0	0	0.274077	0.01254
ENSSSCT00000019293	ENSSSCG00000017726	SPACA3	1	228.683	0	0	0	0	0	0	0	0	0
ENSSSCT00000019329	ENSSSCG00000017758	SPAG5	0.98742	58.6677	0	0	0.588703	0	0	0	0	0	0
ENSSSCT00000019388	ENSSSCG00000017814		0.97303	11.452	0.257817	0	0	0	0.462112	0	0	0.0028805	0
ENSSSCT00000019394	ENSSSCG00000017819	SMYD4	1	2.69444	0	0	0	0	0	0	0	0	0
ENSSSCT00000019461	ENSSSCG00000017884	TEKT1	0.976521	68.0377	0.304608	0	0	0	0.875595	0	0	0	0
ENSSSCT00000019504	ENSSSCG00000017921	ZMYND15	0.991594	44.4588	0.031669	0	0.167531	0	0.008255	0.068153	0.028947	0	0
ENSSSCT00000019526	ENSSSCG00000017942		0.99507	44.2696	0	0	0.026969	0.053446	0.0652425	0	0.0276635	0	0
ENSSSCT00000019529	ENSSSCG00000017945		1	14.6594	0	0	0	0	0	0	0	0	0
ENSSSCT00000019566	ENSSSCG00000017981	ALOXE3	0.982009	2.25759	0.100376	0	0	0	0.100291	0	0	0	0
ENSSSCT00000019575	ENSSSCG00000017988	CCDC42	0.954052	25.0676	0.320495	0	0.228744	0.158855	1.01243	0	0.0177715	0	0
ENSSSCT00000019623	ENSSSCG00000018028	TEKT3	1	156.555	0	0	0	0	0	0	0	0	0
ENSSSCT00000022311	ENSSSCG00000026200	PROK2	1	11.5963	0	0	0	0	0	0	0	0	0
ENSSSCT00000022385	ENSSSCG00000022813	ABCC12	1	6.93805	0	0	0	0	0	0	0	0	0
ENSSSCT00000022390	ENSSSCG00000030671		1	51.8926	0	0	0	0	0	0	0	0	0
ENSSSCT00000022403	ENSSSCG00000027568	BLK	1	2.04806	0	0	0	0	0	0	0	0	0
ENSSSCT00000022462	ENSSSCG00000016329		0.997446	30.9983	0.022825	0	0	0.058771	0	0	0	0	0
ENSSSCT00000022489	ENSSSCG00000025672		1	2.49361	0	0	0	0	0	0	0	0	0
ENSSSCT00000022527	ENSSSCG00000028717		0.966053	306.053	0.053451	0	0	0	1.48789	0	0	1.19515	0
ENSSSCT00000022551	ENSSSCG00000024714	LRRC34	0.999787	77.9408	0	0	0.0083905	0	0	0	0	0	0
ENSSSCT00000022554	ENSSSCG00000038854	PSMF1	0.983649	155.752	0	0	0	1.104	0	0	0	0	0
ENSSSCT00000022671	ENSSSCG00000026237	RNF212B	0.955448	1.24794	0	0	0	0	0	0.383736	0	0	0
ENSSSCT00000022746	ENSSSCG00000040199	AFG1L	0.954675	1.39888	0	0	0	0.428945	0	0	0	0	0
ENSSSCT00000022749	ENSSSCG00000023819		1	16.321	0	0	0	0	0	0	0	0	0
ENSSSCT00000022750	ENSSSCG00000011263	TTC21A	0.992988	16.3879	0	0	0	0	0.197486	0	0	0	0
ENSSSCT00000022766	ENSSSCG00000024966	TRIM77	1	15.3203	0	0	0	0	0	0	0	0	0
ENSSSCT00000022798	ENSSSCG00000023968	TSSK3	1	26.8665	0	0	0	0	0	0	0	0	0
ENSSSCT00000022862	ENSSSCG00000021247	HMGB4	0.994042	1371.57	0.0610495	0.203589	0	0	0.0993495	0	0	0	0.0492555
ENSSSCT00000022889	ENSSSCG00000021276	TEX47	0.968004	237.212	0	2.47456	0	0	0.022818	0	0	0.360734	0
ENSSSCT00000022920	ENSSSCG00000012544		1	3.71513	0	0	0	0	0	0	0	0	0
ENSSSCT00000022927	ENSSSCG00000023106		1	1.23368	0	0	0	0	0	0	0	0	0
ENSSSCT00000022951	ENSSSCG00000017679	C17orf64	0.999436	185.338	0	0	0.0268875	0	0	0	0	0	0
ENSSSCT00000023010	ENSSSCG00000034623	ADAM2	0.999975	442.415	0	0	0	0	0	0	0.001384	0	0
ENSSSCT00000023052	ENSSSCG00000023647	WNT8A	1	3.9693	0	0	0	0	0	0	0	0	0
ENSSSCT00000023088	ENSSSCG00000016069	CCDC150	1	6.6047	0	0	0	0	0	0	0	0	0
ENSSSCT00000023111	ENSSSCG00000021075	TDRD1	0.986077	35.6181	0.113561	0	0	0	0.317331	0.053276	0.016211	0	0
ENSSSCT00000023133	ENSSSCG00000027404	UNC93A	0.981006	11.8927	0	0	0	0	0	0.548126	0	0	0
ENSSSCT00000023181	ENSSSCG00000021645	MROH2B	1	127.17	0	0	0	0	0	0	0	0	0
ENSSSCT00000023229	ENSSSCG00000026849	CCNO	0.992198	1.37305	0	0	0	0	0.062557	0	0	0	0
ENSSSCT00000023336	ENSSSCG00000035489	C11orf74	0.96757	34.9047	0.043137	0	0.0162615	0.0262815	0.250706	0.051634	0.26603	0.411214	0.112337
ENSSSCT00000023369	ENSSSCG00000021265	ACR	1	114.494	0	0	0	0	0	0	0	0	0
ENSSSCT00000023377	ENSSSCG00000005401		1	145.855	0	0	0	0	0	0	0	0	0
ENSSSCT00000023492	ENSSSCG00000028217		0.997864	181.548	0	0	0	0	0	0	0.105297	0	0
ENSSSCT00000023588	ENSSSCG00000022035	SPINK7	1	4.30956	0	0	0	0	0	0	0	0	0
ENSSSCT00000023638	ENSSSCG00000027114	SCP2	0.985863	1.48904	0	0	0	0	0	0	0	0.123021	0
ENSSSCT00000023660	ENSSSCG00000030069	NOXRED1	0.996334	40.4065	0.130681	0	0	0	0	0	0	0	1.7e-05
ENSSSCT00000023757	ENSSSCG00000023487	MSLNL	1	1.37476	0	0	0	0	0	0	0	0	0
ENSSSCT00000023892	ENSSSCG00000003774		1	3.37011	0	0	0	0	0	0	0	0	0
ENSSSCT00000023912	ENSSSCG00000029419	SCN11A	0.983078	2.97726	0.110423	0	0.0034855	0.0237935	0.0778005	0	0.0036055	0	0
ENSSSCT00000023918	ENSSSCG00000026160	MROH9	1	2.36901	0	0	0	0	0	0	0	0	0
ENSSSCT00000023977	ENSSSCG00000008384	C2orf74	0.963916	37.3982	0.133011	0	0	0	1.88593	0	0	0	0
ENSSSCT00000024002	ENSSSCG00000021179		0.991489	7.26325	0	0	0.146649	0	0.025237	0	0	0	0
ENSSSCT00000024026	ENSSSCG00000013243	DDB2	0.981866	1.37771	0	0	0.151838	0	0	0	0	0	0
ENSSSCT00000024036	ENSSSCG00000023691		0.989804	7.69775	0	0	0	0.0301425	0	0	0	0.183877	0
ENSSSCT00000024099	ENSSSCG00000023467		1	340.972	0	0	0	0	0	0	0	0	0
ENSSSCT00000024111	ENSSSCG00000026976		1	3.96483	0	0	0	0	0	0	0	0	0
ENSSSCT00000024116	ENSSSCG00000025915	GLIPR1L2	0.973656	8.96429	0	0.2705	0	0	0.0302445	0	0	0.317701	0
ENSSSCT00000024171	ENSSSCG00000024307	PRM2	1	2007.27	0	0	0	0	0	0	0	0	0
ENSSSCT00000024183	ENSSSCG00000028166		0.994111	49.5002	0	0	0.101014	0	0.118093	0	0	0	0
ENSSSCT00000024223	ENSSSCG00000026796	MS4A5	1	412.392	0	0	0	0	0	0	0	0	0
ENSSSCT00000024225	ENSSSCG00000029827	IQCF1	0.997312	470.848	0.0321195	0	0	0	0.124472	0	0	0	0
ENSSSCT00000024465	ENSSSCG00000025578	ALDH1A2	0.999084	3.22432	0	0	0	0	0	0	0.011954	0	0
ENSSSCT00000024496	ENSSSCG00000011733	IFT80	0.959881	28.7339	0	0.573991	0	0.00283	0	0.067119	0	1.02075	0
ENSSSCT00000024598	ENSSSCG00000026061		0.961012	16.128	0	0.286959	0	0	0.0214865	0	0	1.06109	0
ENSSSCT00000024615	ENSSSCG00000021093		0.993162	13.7891	0	0	0	0	0	0.125871	0	0.0483635	0
ENSSSCT00000024641	ENSSSCG00000030114	SPATA9	1	42.2255	0	0	0	0	0	0	0	0	0
ENSSSCT00000024654	ENSSSCG00000021310	LIN9	1	5.42939	0	0	0	0	0	0	0	0	0
ENSSSCT00000024699	ENSSSCG00000026537	CAC2D4	0.998686	3.52933	0.0180205	0	0	0	0	0	0	0	0
ENSSSCT00000024756	ENSSSCG00000029084	FSHR	0.972416	5.00994	0.062236	0.21335	0	0	0	0	0	0.211021	0
ENSSSCT00000024815	ENSSSCG00000026526	CATSPER4	0.953344	15.0366	0	0	0.009569	0	0	0.058693	0.0185205	0.0937005	1.69314
ENSSSCT00000024868	ENSSSCG00000027356		0.996368	294.038	0	0	0	0	0	0.204302	0	0	0
ENSSSCT00000024902	ENSSSCG00000017623	VEZF1	0.98975	7.16924	0	0	0	0	0.124339	0	0.079576	0	0
ENSSSCT00000024947	ENSSSCG00000035550		0.990638	1.34793	0	0	0	0	0.0520915	0	0.021365	0	0
ENSSSCT00000024976	ENSSSCG00000027362	LEXM	0.991421	10.6438	0	0	0	0	0.208699	0	0	0	0
ENSSSCT00000024982	ENSSSCG00000026158	RAD18	0.995208	3.62126	0.0131445	0	0.0376545	0	0	0	0.016116	0	0
ENSSSCT00000024998	ENSSSCG00000028139	CCDC154	0.958243	4.81307	0.231148	0.186421	0.085288	0	0.0824965	0.129162	0	0	0
ENSSSCT00000025114	ENSSSCG00000022575	PRMT2	0.991106	4.83836	0	0	0	0	0	0	0	0.151693	0
ENSSSCT00000025132	ENSSSCG00000006842		0.979767	30.5967	0.166602	0	0.501795	0	0.0305105	0	0	0	0.038701
ENSSSCT00000025159	ENSSSCG00000029295	BPIFB4	1	2.91317	0	0	0	0	0	0	0	0	0
ENSSSCT00000025164	ENSSSCG00000017493	ZPBP2	1	14.4694	0	0	0	0	0	0	0	0	0
ENSSSCT00000025168	ENSSSCG00000026983	SHCBP1L	0.980881	215.693	0	0.231122	0.143279	0.035664	0	0	0	0.617973	0.0697785
ENSSSCT00000025174	ENSSSCG00000024860		0.973992	1.16535	0	0	0	0	0	0.198226	0	0	0
ENSSSCT00000025197	ENSSSCG00000015795		0.968044	8.71892	0.281031	0.077749	0	0.0804695	0.044627	0	0	0.114785	0.107145
ENSSSCT00000025220	ENSSSCG00000024763		0.954171	48.9211	0	0	0.120136	0.102471	0.877851	0.400673	0.235469	0	0.250274
ENSSSCT00000025246	ENSSSCG00000020953		0.991502	117.805	0	0.119361	0	0	0.263806	0	0	0	0.0186965
ENSSSCT00000025249	ENSSSCG00000029522		1	315.595	0	0	0	0	0	0	0	0	0
ENSSSCT00000025267	ENSSSCG00000021218	TDRD6	0.995023	21.6072	0	0	0.049284	0.0297715	0	0.022754	0	0.0265645	0.013619
ENSSSCT00000025339	ENSSSCG00000026537	CAC2D4	1	3.69848	0	0	0	0	0	0	0	0	0
ENSSSCT00000025366	ENSSSCG00000024860		1	2.95053	0	0	0	0	0	0	0	0	0
ENSSSCT00000025414	ENSSSCG00000023824	IQCF2	0.981159	79.0211	0.218809	0	0.0482315	0.0669105	0.542424	0	0	0	0
ENSSSCT00000025589	ENSSSCG00000021307	USP44	0.95549	48.8567	0.11158	0.328572	0.127244	0.115749	0.416065	0.02793	0.0627205	0.560491	0.0676955
ENSSSCT00000025750	ENSSSCG00000004263	ZUP1	1	5.40653	0	0	0	0	0	0	0	0	0
ENSSSCT00000025813	ENSSSCG00000028855	GMPS	0.997009	153.68	0.14535	0	0	0	0	0	0	0	0
ENSSSCT00000025823	ENSSSCG00000021617	FNDC8	1	210.609	0	0	0	0	0	0	0	0	0
ENSSSCT00000025897	ENSSSCG00000024584	SPEM2	1	163.035	0	0	0	0	0	0	0	0	0
ENSSSCT00000025905	ENSSSCG00000030693	TSPAN16	0.999151	79.4064	0.034079	0	0	0	0	0	0	0	0
ENSSSCT00000025925	ENSSSCG00000001915	TBC1D21	1	1.36321	0	0	0	0	0	0	0	0	0
ENSSSCT00000025990	ENSSSCG00000024802	MACC1	0.954854	3.99942	0	0	0	0	0	0	0	0.923001	0
ENSSSCT00000026007	ENSSSCG00000024765		0.993924	22.7999	0.0253515	0	0	0	0.159866	0	0	0	0
ENSSSCT00000026074	ENSSSCG00000023503	PRKCD	0.998067	18.3004	0	0	0	0	0.0528445	0	0	0	0
ENSSSCT00000026144	ENSSSCG00000021426		0.998072	38.6318	0	0	0	0	0	0	0.0309455	0	0.033928
ENSSSCT00000026236	ENSSSCG00000035529	GKN1	1	1.33886	0	0	0	0	0	0	0	0	0
ENSSSCT00000026241	ENSSSCG00000009411		1	36.9324	0	0	0	0	0	0	0	0	0
ENSSSCT00000026364	ENSSSCG00000002700	SYCE1L	0.989095	3.76655	0	0	0	0	0	0	0	0.165635	0
ENSSSCT00000026395	ENSSSCG00000025842	SPAG8	0.96759	23.0147	0.255709	0	0	0.189308	0.470896	0	0.001428	0	0.148914
ENSSSCT00000026446	ENSSSCG00000021136		0.975039	27.512	0	0.179649	0	0	0	0	0	0.799368	0
ENSSSCT00000026463	ENSSSCG00000028892		0.980974	48.8768	0.356263	0	0.126811	0	0.278031	0	0	0	0
ENSSSCT00000026518	ENSSSCG00000012235		0.989501	4.61943	0	0.153666	0.02037	0	0	0	0	0	0
ENSSSCT00000026600	ENSSSCG00000023031	TNNT2	0.965831	1.0255	0	0	0.303245	2084.88	0	0	0	0	2.97365
ENSSSCT00000026739	ENSSSCG00000022706	ERICH6	0.988977	27.1555	0	0	0	0	0	0.157678	0	0.202871	0
ENSSSCT00000026824	ENSSSCG00000025737	IQCA1L	1	11.0773	0	0	0	0	0	0	0	0	0
ENSSSCT00000026850	ENSSSCG00000017489	PSMD3	1	5.02239	0	0	0	0	0	0	0	0	0
ENSSSCT00000027091	ENSSSCG00000005928		1	11.9758	0	0	0	0	0	0	0	0	0
ENSSSCT00000027131	ENSSSCG00000025273	CYP11A1	0.982913	125.754	0.0665725	0	0	0.014329	0.502694	0	0.02598	0.244868	0.0141585
ENSSSCT00000027133	ENSSSCG00000029977	LRRC52	0.998011	37.3631	0	0	0	0	0.0674585	0	0	0	0
ENSSSCT00000027139	ENSSSCG00000025441	SPACA4	1	225.402	0	0	0	0	0	0	0	0	0
ENSSSCT00000027192	ENSSSCG00000024232	CCDC91	0.997877	18.2683	0	0	0	0	0.058152	0	0	0	0
ENSSSCT00000027223	ENSSSCG00000030228	PIWIL2	0.99834	10.0753	0	0	0.0129255	0.0233435	0	0	0	0	0
ENSSSCT00000027270	ENSSSCG00000028587	PRSS54	0.993994	163.478	0.0336855	0	0	0	0.274693	0	0	0	0
ENSSSCT00000027507	ENSSSCG00000021448	CCDC17	0.978504	18.8782	0.0316335	0	0.148255	0.241348	0	0	0.0180515	0.175793	0.013046
ENSSSCT00000027549	ENSSSCG00000028691	SULT1C3	0.998076	218.298	0	0	0	0	0	0	0.097814	0	0
ENSSSCT00000027644	ENSSSCG00000024062		1	1.18149	0	0	0	0	0	0	0	0	0
ENSSSCT00000027678	ENSSSCG00000031313		1	3.2926	0	0	0	0	0	0	0	0	0
ENSSSCT00000027797	ENSSSCG00000024496	NSUN7	0.993206	71.1546	0.101442	0.071168	0	0	0	0.101036	0	0	0
ENSSSCT00000027827	ENSSSCG00000034794		0.977797	1.38553	0.0762715	0	0.046478	0	0.043015	0	0.012765	0	0
ENSSSCT00000027839	ENSSSCG00000010339	DYDC2	0.978413	1.90755	0	0	0	0	0.230428	0	0	0	0
ENSSSCT00000027932	ENSSSCG00000022196	CCT6B	1	2.86197	0	0	0	0	0	0	0	0	0
ENSSSCT00000027943	ENSSSCG00000026421	PKD2L2	0.966749	485.952	0.248539	0.221622	0.067074	0.0539915	0.812512	0.033712	0	0.920548	0.032213
ENSSSCT00000027986	ENSSSCG00000023612		0.981243	32.2945	0	0	0.0554085	0.0212065	0.0996145	0.49359	0	0	0.020931
ENSSSCT00000028008	ENSSSCG00000029513	TEX28	1	1.90733	0	0	0	0	0	0	0	0	0
ENSSSCT00000028061	ENSSSCG00000026323	FAM50B	0.958964	40.1173	0.191211	0.95433	0.0637365	0.223962	0.123328	0	0.037541	0	0.116875
ENSSSCT00000028082	ENSSSCG00000029289		0.994326	700.928	0	0	0	0.124033	0.116768	0	0.113275	0	0
ENSSSCT00000028117	ENSSSCG00000007034	PSD3	0.959847	51.8531	1.2269	0	0	0	0.883563	0	0	0	0
ENSSSCT00000028148	ENSSSCG00000024379	PCSK4	0.983926	82.2165	0	0	0.0093335	0.420624	0.012307	0.062764	0.196005	0	0.0275345
ENSSSCT00000028307	ENSSSCG00000013457	DOT1L	0.961794	5.50408	0.192988	0	0.034015	0	0.0477905	0.297172	0.135489	0	0
ENSSSCT00000028342	ENSSSCG00000023654		0.998087	83.148	0	0	0	0	0	0	0	0.0793195	0
ENSSSCT00000028382	ENSSSCG00000023679	LRRIQ4	0.999039	11.5017	0	0	0.022088	0	0	0	0	0	0
ENSSSCT00000028420	ENSSSCG00000012213		1	5.00869	0	0	0	0	0	0	0	0	0
ENSSSCT00000028488	ENSSSCG00000027016	C19orf47	0.970457	5.41832	0	0	0	0	0.6394	0	0	0	0
ENSSSCT00000028526	ENSSSCG00000030206	STK33	0.976527	4.28787	0.329502	0	0	0	0.026644	0.041567	0	0	0
ENSSSCT00000028558	ENSSSCG00000021342	QRICH2	0.995856	8.84904	0	0	0	0.003544	0.052679	0	0	0.0309075	0
ENSSSCT00000028564	ENSSSCG00000029805	RHOBTB3	0.953543	1.82567	0	0	0.0611575	0	0	0.057777	0.15825	0.181706	0.004929
ENSSSCT00000028596	ENSSSCG00000025612	SPATA19	1	727.192	0	0	0	0	0	0	0	0	0
ENSSSCT00000028660	ENSSSCG00000020850		1	3.55847	0	0	0	0	0	0	0	0	0
ENSSSCT00000028667	ENSSSCG00000004349		0.998388	1.62476	0	0	0	0	0	0	0.014097	0	0
ENSSSCT00000028757	ENSSSCG00000020931	MSH6	1	8.2053	0	0	0	0	0	0	0	0	0
ENSSSCT00000028789	ENSSSCG00000021942	CT83	0.985835	62.1692	0	0	0	0	0	0	0	0.696415	0
ENSSSCT00000028838	ENSSSCG00000025182	ELK4	0.994516	1.34491	0	0	0.0374475	0.001465	0	0.003062	0.0007765	0	0
ENSSSCT00000028862	ENSSSCG00000030156	APBB1IP	0.957006	8.13627	0	0	1.29664	0.024872	0	0	0	0	0
ENSSSCT00000028952	ENSSSCG00000023771		0.955225	6.90943	0.118475	0.07602	0.126722	0.0199355	0.025174	0	0	0.609417	0.0083935
ENSSSCT00000028977	ENSSSCG00000021668	KRT31	0.971085	1.77804	0	0	49.7137	0	0	0	0	0	0
ENSSSCT00000028990	ENSSSCG00000015428	PUS7	0.953007	13.5699	0.134286	0.403626	0.014682	0.0144725	0.0858325	0.198166	0.066766	0.351587	0.0100335
ENSSSCT00000029007	ENSSSCG00000025022	FER1L5	0.998327	5.18994	0.006791	0	0	0.006942	0.011552	0	0	0	0.002279
ENSSSCT00000029010	ENSSSCG00000028340		1	32.0976	0	0	0	0	0	0	0	0	0
ENSSSCT00000029028	ENSSSCG00000020990		0.968433	10.7075	0.004592	0.051612	0.004906	0	0.419351	0	0	0.335026	0
ENSSSCT00000029034	ENSSSCG00000027409	TCF23	0.97509	2.47425	0	0	0.028059	0.062795	0	0.170158	0.003201	0	0.03075
ENSSSCT00000029141	ENSSSCG00000027874		0.993246	162.549	0.18745	0	0.015018	0	0.131014	0	0	0	0
ENSSSCT00000029156	ENSSSCG00000025529	FAM3D	0.999658	78.0898	0	0	0	0	0	0	0.0135325	0	0
ENSSSCT00000029212	ENSSSCG00000023514	DPEP3	1	22.108	0	0	0	0	0	0	0	0	0
ENSSSCT00000029287	ENSSSCG00000024191	KLF17	0.998129	6.37829	0	0	0	0	0.0342245	0	0	0	0
ENSSSCT00000029305	ENSSSCG00000000550		1	6.74539	0	0	0	0	0	0	0	0	0
ENSSSCT00000029326	ENSSSCG00000029612	PRSS37	1	543.892	0	0	0	0	0	0	0	0	0
ENSSSCT00000029380	ENSSSCG00000004657	CEP152	0.988008	11.135	0.0609695	0	0.086522	0.008979	0	0.082967	0.039341	0	0
ENSSSCT00000029434	ENSSSCG00000006202	CSPP1	0.953235	7.92546	0	0	0.746372	0	0	0	0	0.43871	0
ENSSSCT00000029472	ENSSSCG00000026200	PROK2	1	4.36097	0	0	0	0	0	0	0	0	0
ENSSSCT00000029586	ENSSSCG00000024787	BPIFA3	1	500.185	0	0	0	0	0	0	0	0	0
ENSSSCT00000029626	ENSSSCG00000021676		0.998148	33.557	0	0	0	0	0.0608315	0	0	0	0
ENSSSCT00000029735	ENSSSCG00000023050	2020-09-10	1	30.2435	0	0	0	0	0	0	0	0	0
ENSSSCT00000029738	ENSSSCG00000029743	SPAG11	0.982435	4.61755	0	0	0.083597	0.0551615	0.148968	0	0	0	0
ENSSSCT00000029775	ENSSSCG00000029125	FAM13B	0.999527	2.01624	0	0	0	0	0	0	0.0047105	0	0
ENSSSCT00000029830	ENSSSCG00000000877	SCYL2	1	10.8007	0	0	0	0	0	0	0	0	0
ENSSSCT00000029857	ENSSSCG00000000739	FOXM1	1	30.8768	0	0	0	0	0	0	0	0	0
ENSSSCT00000029952	ENSSSCG00000029131	KCNU1	0.997386	1.82887	0	0	0	0	0.024763	0	0	0	0
ENSSSCT00000029964	ENSSSCG00000026175	FAM81B	0.994634	102.115	0.016427	0	0	0.008777	0.220011	0	0	0	0
ENSSSCT00000029974	ENSSSCG00000021337	PRM1	1	30826.4	0	0	0	0	0	0	0	0	0
ENSSSCT00000029992	ENSSSCG00000025404	C22orf31	0.999126	55.6149	0	0	0	0	0	0	0	0	0.032246
ENSSSCT00000030002	ENSSSCG00000028214		1	12.2662	0	0	0	0	0	0	0	0	0
ENSSSCT00000030045	ENSSSCG00000023074	KLK4	0.975497	6.82371	0.052291	0.328638	0	0	0	0.125856	0	0	0
ENSSSCT00000030152	ENSSSCG00000027989	FAM187B	0.978485	176.848	0.319436	0	0.0322075	0.0430805	0.270469	0	0.510935	0	0
ENSSSCT00000030177	ENSSSCG00000017641	HSF5	0.980787	82.9289	0	0.480634	0	0	0.051237	0.038332	0	0.331068	0
ENSSSCT00000030197	ENSSSCG00000029709	SPATA22	0.983772	139.541	0	0	0.162389	0.054837	0	0.536322	0.0931515	0	0
ENSSSCT00000030220	ENSSSCG00000028425	UBL4B	0.993135	412.051	0	0	0.04227	0	0.0596895	0	0	0.313647	0
ENSSSCT00000030259	ENSSSCG00000034256		0.992367	1.34571	0	0	0	0	0.049494	0	0.0103175	0	0
ENSSSCT00000030281	ENSSSCG00000016059	STAT4	0.969561	225.416	0.0787005	0	0.16474	0.235039	0.734057	0.16278	0.267997	0.0893535	0.022069
ENSSSCT00000030287	ENSSSCG00000024268		0.996642	78.5349	0	0	0	0	0.141402	0	0	0	0
ENSSSCT00000030337	ENSSSCG00000028331	IL1R2	0.974019	2.00572	0	0	0.293469	0	0	0	0	0	0
ENSSSCT00000030417	ENSSSCG00000028613	CETN1	1	1482.36	0	0	0	0	0	0	0	0	0
ENSSSCT00000030435	ENSSSCG00000028632		0.973946	54.8094	0.368764	0	0.067149	0	0.494851	0	0	0.176045	0
ENSSSCT00000030463	ENSSSCG00000022114		0.994125	287.989	0.0122975	0	0.0075055	0	0.0262695	0.042636	0.014855	0.218328	0
ENSSSCT00000030593	ENSSSCG00000027991		0.975886	12.7491	0.0210325	0	0.0305065	0.022582	0.0395785	0.285009	0.228801	0	0
ENSSSCT00000030603	ENSSSCG00000010701	BTBD16	1	52.3815	0	0	0	0	0	0	0	0	0
ENSSSCT00000030606	ENSSSCG00000029264	PKMYT1	0.964446	4.17413	0.168492	0	0.203894	0.102052	0	0	0.091444	0	0
ENSSSCT00000030729	ENSSSCG00000009572	RNF17	1	6.70511	0	0	0	0	0	0	0	0	0
ENSSSCT00000030867	ENSSSCG00000017216		1	20.6586	0	0	0	0	0	0	0	0	0
ENSSSCT00000030926	ENSSSCG00000028139	CCDC154	0.978799	5.34425	0.053078	0	0.0884735	0.028927	0.068901	0.07926	0	0	0.0456265
ENSSSCT00000031035	ENSSSCG00000025289		1	85.5142	0	0	0	0	0	0	0	0	0
ENSSSCT00000031097	ENSSSCG00000021813	SLC26A3	0.984778	1.17423	0	0	0	0	0	0	0	0.082642	0.027365
ENSSSCT00000031179	ENSSSCG00000026333	GTSF1	0.979648	199.879	0.197493	0	0.0695575	0.241092	0.2664	0.091949	0.168092	0	0.028701
ENSSSCT00000031258	ENSSSCG00000022045	PTCHD3	0.966788	72.7159	0.159134	0.428219	0.104344	0.0428495	0.168692	0.199672	0	0.319125	0.0254955
ENSSSCT00000031266	ENSSSCG00000027327	PP2D1	1	24.4301	0	0	0	0	0	0	0	0	0
ENSSSCT00000031360	ENSSSCG00000029847	SPATC1L	0.971084	19.8853	0.191052	0	0	0	0.812793	0	0	0	0.0214105
ENSSSCT00000031459	ENSSSCG00000021950	TPPP2	0.992599	1531.06	0	0	0	0	0.041582	0	0.0954085	0.428562	0
ENSSSCT00000031479	ENSSSCG00000022055	GLIPR1L1	1	132.595	0	0	0	0	0	0	0	0	0
ENSSSCT00000031565	ENSSSCG00000029443	TKTL1	0.99897	64.6983	0.0088625	0	0	0	0	0	0	0	0.0304415
ENSSSCT00000031596	ENSSSCG00000004405	FIG4	0.980318	4.51786	0	0	0	0	0.353299	0	0	0	0
ENSSSCT00000031630	ENSSSCG00000032299	LEFTY2	0.985358	6.64304	0.198978	0	0	0	0.0645275	0	0	0	0.024296
ENSSSCT00000031736	ENSSSCG00000021808	TEX38	1	189.601	0	0	0	0	0	0	0	0	0
ENSSSCT00000031738	ENSSSCG00000017679	C17orf64	1	4.11745	0	0	0	0	0	0	0	0	0
ENSSSCT00000031757	ENSSSCG00000027196		0.966369	1.56361	0.005125	0	0.0294125	0.181642	0.0150445	0.016785	0.0488185	0	0.004708
ENSSSCT00000031787	ENSSSCG00000000198	DJC22	0.992753	9.51532	0.0271505	0	0.0509845	0.047018	0.0314865	0	0	0	0
ENSSSCT00000031934	ENSSSCG00000022656	SRFBP1	1	2.53772	0	0	0	0	0	0	0	0	0
ENSSSCT00000032019	ENSSSCG00000022609	WWP2	0.961577	1.06162	0.0482845	0.0489065	0.0158145	0	0	0	0.149808	0	0
ENSSSCT00000032098	ENSSSCG00000025975	FAM83E	0.977357	1.49721	0	0	0	0	0.0089235	0.041773	0	0.140668	0.005088
ENSSSCT00000032114	ENSSSCG00000028294	CATSPER3	0.98266	32.9204	0.127998	0	0.0324185	0	0.488241	0	0	0	0
ENSSSCT00000032144	ENSSSCG00000027770	TDRKH	0.98867	6.21282	0.0233255	0	0	0.187767	0.0063645	0	0	0	0
ENSSSCT00000032177	ENSSSCG00000027300	TNP2	0.990504	2187.02	0	0	0	0	0	0.525649	0.264719	0	0
ENSSSCT00000032178	ENSSSCG00000024930		0.993697	129.01	0	0	0.101019	0.126664	0.008493	0.019879	0.020434	0	0.012344
ENSSSCT00000032272	ENSSSCG00000004503	LOXHD1	0.999511	3.30256	0	0	0	0	0.0033905	0	0.0030465	0	0
ENSSSCT00000032292	ENSSSCG00000008121		0.979941	21.6507	0.0436515	0	0	0.0193715	0.083065	0.072055	0	0.037549	0.370471
ENSSSCT00000032327	ENSSSCG00000000550		0.985939	137.587	0	0	0	0	0	0.866532	0	0	0
ENSSSCT00000032421	ENSSSCG00000011255	SLC22A14	0.964798	14.1489	0.0090945	0.382088	0	0	0.0768415	0.200469	0	0.288399	0.018474
ENSSSCT00000032477	ENSSSCG00000030606		1	8.18863	0	0	0	0	0	0	0	0	0
ENSSSCT00000032479	ENSSSCG00000027327	PP2D1	1	43.391	0	0	0	0	0	0	0	0	0
ENSSSCT00000032546	ENSSSCG00000032939		1	6.45206	0	0	0	0	0	0	0	0	0
ENSSSCT00000032599	ENSSSCG00000012175		1	2.28389	0	0	0	0	0	0	0	0	0
ENSSSCT00000033023	ENSSSCG00000012182	PCYT1B	0.967195	11.7767	0.117029	0	0	0.205479	0.089133	0	0	0.378412	0.04949
ENSSSCT00000033030	ENSSSCG00000011925	CD200R1	0.994573	4.27093	0	0	0.0179015	0	0	0	0	0	0.0654995
ENSSSCT00000033071	ENSSSCG00000006380		0.996323	3.1502	0	0	0	0	0.048227	0	0	0	0
ENSSSCT00000033143	ENSSSCG00000006852	NTNG1	1	1.50978	0	0	0	0	0	0	0	0	0
ENSSSCT00000033334	ENSSSCG00000030796	CXorf65	1	16.4582	0	0	0	0	0	0	0	0	0
ENSSSCT00000033386	ENSSSCG00000001743	DEFB110	1	1.78574	0	0	0	0	0	0	0	0	0
ENSSSCT00000033425	ENSSSCG00000030733	DEFB124	1	2.20851	0	0	0	0	0	0	0	0	0
ENSSSCT00000033462	ENSSSCG00000007221		1	5.19969	0	0	0	0	0	0	0	0	0
ENSSSCT00000033566	ENSSSCG00000000651	CLEC12B	0.958254	3.35023	0	0	0.035961	0.230989	0.0595595	0.223694	0	0	0.0507575
ENSSSCT00000034081	ENSSSCG00000006898	MTF2	0.992403	17.1128	0	0.049607	0	0.012882	0.0239765	0	0	0.119801	0
ENSSSCT00000035114	ENSSSCG00000011106	CREM	0.996157	41.9879	0	0	0	0	0	0	0	0.138933	0
ENSSSCT00000035259	ENSSSCG00000029478	CUL4B	0.996777	8.57722	0	0	0.067741	0	0	0	0	0	0
ENSSSCT00000035277	ENSSSCG00000012709		0.99302	20.3063	0.211885	0	0	0	0	0	0	0	0
ENSSSCT00000035451	ENSSSCG00000030743		1	4.5385	0	0	0	0	0	0	0	0	0
ENSSSCT00000035967	ENSSSCG00000034141		1	35.6137	0	0	0	0	0	0	0	0	0
ENSSSCT00000036024	ENSSSCG00000007529	SYCP2	0.968919	9.46916	0	0	0.011098	0.879057	0	0	0.00424	0	0.010947
ENSSSCT00000036082	ENSSSCG00000030906	MPL	0.971636	4.4856	0.185559	0	0.056291	0.0904465	0.0562545	0.042784	0.016052	0	0.010454
ENSSSCT00000036153	ENSSSCG00000000157	BPIFC	0.969502	13.9542	0	0	0.001873	0	0	0.358938	0	0.543247	0
ENSSSCT00000036211	ENSSSCG00000024568		0.989753	18.3723	0.094934	0	0.0334405	0.0656195	0	0	0.0900075	0	0
ENSSSCT00000036357	ENSSSCG00000002442	CATSPERB	0.999301	25.5088	0	0	0.0208345	0	0	0	0	0	0
ENSSSCT00000036555	ENSSSCG00000004334	MAP3K7	1	1.30313	0	0	0	0	0	0	0	0	0
ENSSSCT00000036594	ENSSSCG00000040814	IL28B	1	2.57445	0	0	0	0	0	0	0	0	0
ENSSSCT00000036639	ENSSSCG00000007493		0.990633	13.2454	0	0	0.13657	0.100669	0	0	0	0	0
ENSSSCT00000036712	ENSSSCG00000039119	PDXDC1	1	1.98916	0	0	0	0	0	0	0	0	0
ENSSSCT00000036859	ENSSSCG00000038211		1	1.75678	0	0	0	0	0	0	0	0	0
ENSSSCT00000036871	ENSSSCG00000008270	CCDC142	0.970211	4.41097	0.572508	0	0	0	0	0	0	0	0
ENSSSCT00000036949	ENSSSCG00000033536		0.952971	30.5063	0	0	0	0	0	2.22429	0.335902	0	0
ENSSSCT00000037019	ENSSSCG00000035723	GFY	0.959812	1.5733	0.127479	0.248422	0	0	0	0	0	0	0
ENSSSCT00000037137	ENSSSCG00000035759	DEFB127	1	3.8473	0	0	0	0	0	0	0	0	0
ENSSSCT00000037213	ENSSSCG00000031107	GLT6D1	0.980239	6.18605	0.224815	0	0	0	0.159463	0	0	0	0
ENSSSCT00000037272	ENSSSCG00000040223		1	2.91592	0	0	0	0	0	0	0	0	0
ENSSSCT00000037428	ENSSSCG00000017770	PROCA1	0.990175	67.5506	0	0	0	0	0.453261	0	0	0	0
ENSSSCT00000037429	ENSSSCG00000003076	ZNF226	0.994463	9.28123	0	0	0.0579455	0	0	0	0.0616245	0	0
ENSSSCT00000037484	ENSSSCG00000039571		1	8.26123	0	0	0	0	0	0	0	0	0
ENSSSCT00000037614	ENSSSCG00000035335	FGL1	0.959313	2.72029	0	0	0.221662	0.0215495	0.021929	0.536035	228.301	0	0.0040145
ENSSSCT00000037627	ENSSSCG00000005607	RALGPS1	0.997969	7.27366	0.0117045	0	0	0	0	0	0.0151705	0	0.0119945
ENSSSCT00000037628	ENSSSCG00000032076		0.992233	33.09	0	0	0	0	0.279777	0	0	0	0
ENSSSCT00000037650	ENSSSCG00000025367		0.989896	4.21656	0.109691	0	0	0	0.0472085	0	0	0	0
ENSSSCT00000037659	ENSSSCG00000033572		0.997822	7.45465	0	0	0	0	0	0	0	0.042738	0
ENSSSCT00000037745	ENSSSCG00000039596		1	2.17456	0	0	0	0	0	0	0	0	0
ENSSSCT00000037869	ENSSSCG00000023514	DPEP3	0.974802	10.0581	0.0233155	0	0.0686255	0	0.577066	0	0	0	0
ENSSSCT00000037898	ENSSSCG00000035737	ZCCHC13	0.990329	64.3299	0.132512	0	0	0	0.0921325	0	0	0.16325	0
ENSSSCT00000037958	ENSSSCG00000035857		0.98917	174.991	0.421418	0	0.0301895	0.002131	0.128005	0	0	0	0
ENSSSCT00000037974	ENSSSCG00000031188	C1orf185	0.996933	161.187	0	0	0.0607085	0.0849505	0	0	0	0	0
ENSSSCT00000038019	ENSSSCG00000004486	SLC17A5	1	1.90594	0	0	0	0	0	0	0	0	0
ENSSSCT00000038032	ENSSSCG00000001927		0.965566	17.1884	0.0117905	0.0627315	0.670898	0.009924	0.303375	0.024588	0.003613	0	0.0103725
ENSSSCT00000038063	ENSSSCG00000027701	RP2	0.976067	2.48387	0.122097	0	0.0076745	0	0	0.04071	0	0.024918	0.0849025
ENSSSCT00000038127	ENSSSCG00000039415	CCDC197	0.99855	91.5469	0	0	0	0	0	0	0	0	0.0608495
ENSSSCT00000038198	ENSSSCG00000011575	ATG7	1	1.36229	0	0	0	0	0	0	0	0	0
ENSSSCT00000038278	ENSSSCG00000014943	DEUP1	0.960151	3.19051	0.014526	0	0	0	0.511691	0.090043	0	0	0
ENSSSCT00000038295	ENSSSCG00000038127		1	4.18434	0	0	0	0	0	0	0	0	0
ENSSSCT00000038302	ENSSSCG00000009698	GLRA3	0.998232	12.854	0	0	0	0	0.0427195	0	0	0	0
ENSSSCT00000038354	ENSSSCG00000017520	LRRC46	1	9.76249	0	0	0	0	0	0	0	0	0
ENSSSCT00000038364	ENSSSCG00000036465		0.9659	2.34033	0.394543	0	0	0	0	0.038288	0	0	0
ENSSSCT00000038399	ENSSSCG00000037822	FBXL13	0.98291	8.66753	0	0.145802	0.020591	0.0078895	0.0784195	0	0	0.115288	0
ENSSSCT00000038418	ENSSSCG00000033119		1	56.1478	0	0	0	0	0	0	0	0	0
ENSSSCT00000038453	ENSSSCG00000017869	ITGAE	1	3.24739	0	0	0	0	0	0	0	0	0
ENSSSCT00000038471	ENSSSCG00000039934		0.995545	7.53253	0	0	0	0	0	0	0	0.089758	0
ENSSSCT00000038579	ENSSSCG00000040454	TEX43	1	386.414	0	0	0	0	0	0	0	0	0
ENSSSCT00000038621	ENSSSCG00000032811	ODF3L2	0.987736	5.97769	0.131455	0	0	0	0.0951875	0	0	0	0
ENSSSCT00000038715	ENSSSCG00000003192	IL4I1	0.986154	2.21871	0	0	0	0.128745	0.009142	0	0.01558	0	0
ENSSSCT00000038735	ENSSSCG00000023918	SLC9C1	0.996186	12.2558	0	0	0	0	0	0	0	0.0927605	0
ENSSSCT00000038835	ENSSSCG00000040109		0.957723	1.22624	0	0	0.0069635	7.34429	0	0	0	0	0
ENSSSCT00000038880	ENSSSCG00000029447		0.973883	183.751	0.238317	0	0.182034	0.060612	0.161778	0.199616	0.576077	0	0
ENSSSCT00000038890	ENSSSCG00000040481	DMRT3	0.960014	1.01526	0.266726	0	0.0158735	0	0	0	0	0	0
ENSSSCT00000038909	ENSSSCG00000032923	PRND	0.987975	29.936	0	0	0.207702	0.007368	0	0	0.121373	0	0.0626795
ENSSSCT00000038916	ENSSSCG00000005307		1	3.16565	0	0	0	0	0	0	0	0	0
ENSSSCT00000039013	ENSSSCG00000039678	TMEM269	0.999058	100.896	0.002035	0	0.004226	0	0.015459	0.016386	0.0013385	0	0
ENSSSCT00000039035	ENSSSCG00000031307		1	1096.04	0	0	0	0	0	0	0	0	0
ENSSSCT00000039061	ENSSSCG00000009619	SFTPC	0.957878	17.1967	0	0	2.00372	0	0	0	0	0	0
ENSSSCT00000039091	ENSSSCG00000038301		0.987411	3.32825	0	0	0	0	0	0	0	0.180572	0
ENSSSCT00000039108	ENSSSCG00000004318	RRAGD	0.960001	23.4846	0	1.38166	0	0	0.327738	0	0	0	0
ENSSSCT00000039114	ENSSSCG00000037057		1	1.19486	0	0	0	0	0	0	0	0	0
ENSSSCT00000039151	ENSSSCG00000032811	ODF3L2	1	84.6989	0	0	0	0	0	0	0	0	0
ENSSSCT00000039157	ENSSSCG00000021581	CLCN2	0.997461	2.59636	0.020463	0	0.0030695	0	0.0040175	0.001919	3.5e-06	0	0
ENSSSCT00000039162	ENSSSCG00000016059	STAT4	1	4.55061	0	0	0	0	0	0	0	0	0
ENSSSCT00000039207	ENSSSCG00000012303	PAGE4	1	1.62365	0	0	0	0	0	0	0	0	0
ENSSSCT00000039288	ENSSSCG00000026731	CEP85	0.967118	51.2356	0	0	0.301488	0.631931	0.51798	0	0	0	0
ENSSSCT00000039297	ENSSSCG00000038353		0.969901	7.44823	0	0	0	0	0	0	0	0.782582	0
ENSSSCT00000039313	ENSSSCG00000032893		1	387.768	0	0	0	0	0	0	0	0	0
ENSSSCT00000039331	ENSSSCG00000035635		0.973799	1.88243	0	0	0.054361	0	0.123172	0.083873	0	0	0
ENSSSCT00000039360	ENSSSCG00000008063	PRSS41	0.992782	1.01976	0	0	0	0	0.0467275	0	0	0	0
ENSSSCT00000039384	ENSSSCG00000030343	SLC38A9	0.966602	14.3368	0.478664	0	0	0	0	0	0.536534	0	0
ENSSSCT00000039392	ENSSSCG00000022052		0.983382	38.0498	0	0.730005	0	0	0	0	0	0	0
ENSSSCT00000039417	ENSSSCG00000025367		0.997998	2.866	0	0	0	0	0.024663	0	0	0	0
ENSSSCT00000039505	ENSSSCG00000008387	PEX13	0.985891	1.81034	0	0	0	0.140204	0	0	0	0	0
ENSSSCT00000039552	ENSSSCG00000040744		1	13.5698	0	0	0	0	0	0	0	0	0
ENSSSCT00000039573	ENSSSCG00000033313	C7orf31	0.992983	106.281	0.082189	0	0	0	0.241459	0	0	0	0
ENSSSCT00000039613	ENSSSCG00000037753	C17orf98	0.994306	68.2586	0	0	0.03613	0	0.069444	0	0	0	0.121372
ENSSSCT00000039620	ENSSSCG00000015247	ZBTB44	0.955849	7.31325	0.0188845	0	0.812234	0	0.0250725	0.052188	0.0214595	0.121974	0.016458
ENSSSCT00000039663	ENSSSCG00000011735	SI	0.995762	3.12355	0.030509	0	0	0	0.02427	0	0	0	0
ENSSSCT00000039710	ENSSSCG00000035583	PKDREJ	0.969256	140.677	0.171208	0.0832265	0.231339	0.458404	0.138758	0.132631	0.284915	0.0251495	0.0173535
ENSSSCT00000039784	ENSSSCG00000035505	YTHDC1	1	9.32366	0	0	0	0	0	0	0	0	0
ENSSSCT00000039791	ENSSSCG00000007868	TMC5	1	1.6826	0	0	0	0	0	0	0	0	0
ENSSSCT00000039810	ENSSSCG00000009326	KATL1	0.985072	1.82085	0.142989	0	0	0	0.005696	0	0	0	0
ENSSSCT00000039898	ENSSSCG00000032475	CEP44	0.97954	11.6691	0	0	0.168948	0.354548	0	0	0	0	0.008028
ENSSSCT00000039930	ENSSSCG00000037338		0.995949	9.56478	0	0	0	0	0	0	0	0.089758	0
ENSSSCT00000039968	ENSSSCG00000034645	C3orf38	0.972732	8.13128	0.0618005	0	0.141059	0.420272	0	0	0	0	0
ENSSSCT00000040010	ENSSSCG00000040051		1	10.1211	0	0	0	0	0	0	0	0	0
ENSSSCT00000040018	ENSSSCG00000008274		0.963685	2.54703	0	0	0.0536765	0	0	0.338429	0.0725375	0	0
ENSSSCT00000040021	ENSSSCG00000008651		0.961935	19.1772	0.028592	0	0	0	0.236608	0	0	1.20065	0
ENSSSCT00000040069	ENSSSCG00000037038		1	3.19109	0	0	0	0	0	0	0	0	0
ENSSSCT00000040095	ENSSSCG00000028190	HOMEZ	1	1.45871	0	0	0	0	0	0	0	0	0
ENSSSCT00000040103	ENSSSCG00000035683		0.998778	7.10694	0	0	0	0.0232775	0	0	0	0	0
ENSSSCT00000040112	ENSSSCG00000000493	FRS2	0.967183	1.27416	0	0	0.274145	0.000283	0	0	0.0001045	0	0
ENSSSCT00000040113	ENSSSCG00000031689		0.987145	1.28718	0	0	0.0241155	0	0	0	0.074538	0	0
ENSSSCT00000040299	ENSSSCG00000037860		1	6.82981	0	0	0	0	0	0	0	0	0
ENSSSCT00000040340	ENSSSCG00000017566	ACSF2	0.989218	2.36651	0	0	0.125015	0	0	0	0	0	0
ENSSSCT00000040378	ENSSSCG00000005134	P14ARF	1	31.6557	0	0	0	0	0	0	0	0	0
ENSSSCT00000040403	ENSSSCG00000036887	CLPB	0.97176	11.9354	0	0	0	0	0	0	0	0	0.916778
ENSSSCT00000040418	ENSSSCG00000016494	BRAF	0.988267	2.73107	0	0.026249	0.002172	0	0.0044185	0	0	0.112431	0
ENSSSCT00000040443	ENSSSCG00000017794	EFCAB5	0.96924	8.07293	0.352014	0	0.0023265	0	0.335127	0.017717	0	0	0
ENSSSCT00000040487	ENSSSCG00000036545		0.995155	64.9057	0	0	0	0.039299	0.154995	0	0	0	0
ENSSSCT00000040539	ENSSSCG00000031907		1	2.36707	0	0	0	0	0	0	0	0	0
ENSSSCT00000040584	ENSSSCG00000026488		0.970349	5.26693	0.177017	0	0.00601	0.023037	0.347179	0	0	0	0
ENSSSCT00000040611	ENSSSCG00000038652		0.997898	9.60023	0	0	0	0	0.0456725	0	0	0	0
ENSSSCT00000040663	ENSSSCG00000037072	TP53TG5	0.975099	97.4098	0.265283	0.381414	0	0.0313935	0.192384	0.03828	0	0.253128	0
ENSSSCT00000040742	ENSSSCG00000035857		0.990522	231.689	0.591803	0	0	0	0	0	0	0	0
ENSSSCT00000040781	ENSSSCG00000037866	MAGEA10	0.987399	15.1962	0	0	0	0	0.371389	0	0	0	0
ENSSSCT00000040938	ENSSSCG00000008994	RBM46	0.970751	22.932	0	0	0.119296	0.0151605	0.125281	0	0.138971	0.465277	0.0810195
ENSSSCT00000040946	ENSSSCG00000007868	TMC5	1	24.757	0	0	0	0	0	0	0	0	0
ENSSSCT00000041010	ENSSSCG00000031652	RPGRIP1L	0.997461	2.61428	0	0	0	0	0.0297975	0	0	0	0
ENSSSCT00000041022	ENSSSCG00000011593	TMCC1	1	2.81735	0	0	0	0	0	0	0	0	0
ENSSSCT00000041075	ENSSSCG00000039701	DCAF5	0.953788	10.2241	0.003268	0	1.69626	0.002522	0	0	0	0.0080715	0
ENSSSCT00000041163	ENSSSCG00000032896		0.991072	128.41	0	0	0.087098	0.0883865	0	0.249251	0	0	0
ENSSSCT00000041181	ENSSSCG00000004477	IMPG1	1	1.92155	0	0	0	0	0	0	0	0	0
ENSSSCT00000041220	ENSSSCG00000020706		0.998733	11.2518	0	0	0	0	0	0.028994	0	0	0
ENSSSCT00000041236	ENSSSCG00000038415		1	88.384	0	0	0	0	0	0	0	0	0
ENSSSCT00000041331	ENSSSCG00000009864	MED13L	0.986171	9.30825	0.0027215	0.210385	0	0	0.0057015	0	0	0.093089	0.002018
ENSSSCT00000041386	ENSSSCG00000017290	STRADA	0.979091	11.6955	0	0.200386	0.0949155	0	0	0	0.22739	0	0
ENSSSCT00000041441	ENSSSCG00000016932	DEPDC1B	1	2.33839	0	0	0	0	0	0	0	0	0
ENSSSCT00000041443	ENSSSCG00000040547		1	16.7656	0	0	0	0	0	0	0	0	0
ENSSSCT00000041521	ENSSSCG00000003774		1	1.23984	0	0	0	0	0	0	0	0	0
ENSSSCT00000041559	ENSSSCG00000003881	SPATA6	1	158.195	0	0	0	0	0	0	0	0	0
ENSSSCT00000041605	ENSSSCG00000000736	TEAD4	1	2.10644	0	0	0	0	0	0	0	0	0
ENSSSCT00000041606	ENSSSCG00000040135		0.998965	122.013	0.0458685	0	0	0	0	0	0	0	0
ENSSSCT00000041712	ENSSSCG00000003784	LRRIQ3	0.995925	24.6245	0	0	0	0	0.126307	0	0	0	0
ENSSSCT00000041742	ENSSSCG00000035612	COX6B2	0.985286	6.04469	0	0	0	0.295037	0	0	0	0	0
ENSSSCT00000041885	ENSSSCG00000016606	ASB15	1	5.42617	0	0	0	0	0	0	0	0	0
ENSSSCT00000041907	ENSSSCG00000003701	SNRPD1	0.974235	69.8924	0.424314	0.426621	0.0820295	0.033924	0	0	0.076408	0.097761	0
ENSSSCT00000041952	ENSSSCG00000016562	SSMEM1	0.977663	56.687	0.106971	0.354101	0	0.0167305	0.289214	0	0	0.134135	0.0140255
ENSSSCT00000041959	ENSSSCG00000002270		0.99967	36.6925	0	0	0.010836	0	0	0	0	0	0
ENSSSCT00000041980	ENSSSCG00000001705	TCTE1	0.983472	9.56693	0.0591695	0	0	0	0.340763	0	0	0	0
ENSSSCT00000042115	ENSSSCG00000035202		0.997489	1.99138	0	0	0	0	0	0	0.0250735	0	0
ENSSSCT00000042155	ENSSSCG00000034826		0.995558	4.55983	0	0	0.039863	0	0.029929	0	0	0	0
ENSSSCT00000042158	ENSSSCG00000037678		1	1.30198	0	0	0	0	0	0	0	0	0
ENSSSCT00000042230	ENSSSCG00000033887	PLA2G2E	0.975314	4.51942	0	0	0.461602	0	0	0	0	0	0
ENSSSCT00000042234	ENSSSCG00000036056	DH17	0.977408	17.6378	0.0921605	0.028037	0.120912	0.0736425	0.12776	0.031439	0.067268	0	0.080565
ENSSSCT00000042237	ENSSSCG00000014868	EMSY	0.986194	4.60685	0.0826075	0	0.045036	0.0081765	0	0.033747	0.0379635	0	0.0122715
ENSSSCT00000042255	ENSSSCG00000004505	SMAD2	0.991401	5.88662	0.056202	0	0	0	0	0.09449	0.0043675	0	0
ENSSSCT00000042264	ENSSSCG00000035808		0.998454	8.09497	0	0	0	0.0311885	0	0	0	0	0
ENSSSCT00000042415	ENSSSCG00000034280		1	2.12325	0	0	0	0	0	0	0	0	0
ENSSSCT00000042424	ENSSSCG00000015568	RNF2	0.985832	14.9705	0.013364	0.213176	0.0043735	0	0.070713	0	0	0.0768625	3.35e-05
ENSSSCT00000042504	ENSSSCG00000025367		0.997748	29.73	0	0	0	0	0.055791	0	0.01526	0	0
ENSSSCT00000042514	ENSSSCG00000011645	CEP63	0.980097	5.99601	0	0	0.416891	0	0	0	0	0	0
ENSSSCT00000042540	ENSSSCG00000011570	IRAK2	0.977608	2.23539	0	0	0	0	0	0	0.266958	0	0
ENSSSCT00000042542	ENSSSCG00000021386	PTGR1	0.984299	3.46283	0	0	0.185577	0	0.0286495	0	0.0129685	0	0
ENSSSCT00000042634	ENSSSCG00000033394	VWA3B	0.977674	4.73561	0	0	0	0	0	0	0.420442	0	0
ENSSSCT00000042636	ENSSSCG00000023403		0.996306	5.62761	0.0609765	0	0.003694	0	0	0	0	0	0
ENSSSCT00000042697	ENSSSCG00000015412	CCDC146	0.981538	2.93997	0.126023	0	0	0	0.11532	0	0	0	0
ENSSSCT00000042814	ENSSSCG00000035204		0.984217	10.0638	0	0	0.010671	0	0.356965	0.025903	0	0	0
ENSSSCT00000042892	ENSSSCG00000035887	C8orf34	0.992983	1.50788	0	0	0.0405205	0	0	0	0.0185095	0	0
ENSSSCT00000042921	ENSSSCG00000015692	R3HDM1	0.969363	10.313	0	0	0.0058345	0	0	0	0	0.779385	0.0907215
ENSSSCT00000042934	ENSSSCG00000031090		1	4.4765	0	0	0	0	0	0	0	0	0
ENSSSCT00000042971	ENSSSCG00000039691		1	3.30395	0	0	0	0	0	0	0	0	0
ENSSSCT00000043095	ENSSSCG00000000174	TEX49	0.995358	430.894	0	0	0	0.288536	0	0	0	0	0
ENSSSCT00000043119	ENSSSCG00000037150		0.994022	3.23217	0	0	0	0.080719	0	0	0	0	0
ENSSSCT00000043164	ENSSSCG00000009644	ADAM28	1	1.14644	0	0	0	0	0	0	0	0	0
ENSSSCT00000043178	ENSSSCG00000034298		0.996205	1.31573	0.018886	0	0	0	0.0100195	0	0	0	0
ENSSSCT00000043199	ENSSSCG00000007568	IQCE	0.992671	1.98134	0	0	0	0	0.07471	0	0	0	0
ENSSSCT00000043201	ENSSSCG00000009431	DGKH	0.999993	9.98505	0	0	0	0.0001515	0	0	0	0	0
ENSSSCT00000043233	ENSSSCG00000035359		1	2.24923	0	0	0	0	0	0	0	0	0
ENSSSCT00000043282	ENSSSCG00000038325	GOT1L1	0.999117	62.153	0	0	0.033489	0	0	0	0	0	0
ENSSSCT00000043310	ENSSSCG00000023155		0.985959	4.96989	0.253304	0	0	0	0	0	0	0	0
ENSSSCT00000043328	ENSSSCG00000037580	ITPRIPL1	1	18.1894	0	0	0	0	0	0	0	0	0
ENSSSCT00000043350	ENSSSCG00000007108	KIZ	0.999986	5.28392	0	0	0.000228	0	0	0	0	0	0
ENSSSCT00000043374	ENSSSCG00000002321		0.975285	42.8675	0.06742	0.472351	0	0.0103095	0.0721365	0.066406	0	0.257319	0.01591
ENSSSCT00000043396	ENSSSCG00000006903	RPAP2	1	4.30783	0	0	0	0	0	0	0	0	0
ENSSSCT00000043478	ENSSSCG00000015435	MPT	1	6.97864	0	0	0	0	0	0	0	0	0
ENSSSCT00000043488	ENSSSCG00000011798		0.955171	2.60036	0.330562	0	0	0.102378	0.0226035	0.117863	0	0	0
ENSSSCT00000043506	ENSSSCG00000011309	KIF15	0.988989	38.1298	0	0	0.169251	0.051912	0	0	0.0788245	0	0.0838725
ENSSSCT00000043529	ENSSSCG00000002337	ZFYVE1	1	3.92993	0	0	0	0	0	0	0	0	0
ENSSSCT00000043572	ENSSSCG00000039977		0.998717	6.50982	0	0	0	0	0.0235475	0	0	0	0
ENSSSCT00000043624	ENSSSCG00000038264		0.997435	67.0549	0.0264485	0	0	0	0.067762	0	0.005758	0	0
ENSSSCT00000043635	ENSSSCG00000004121	FBXO30	0.988906	12.7085	0.02788	0	0.032991	0	0.0912395	0.034847	0.0449925	0	0.036518
ENSSSCT00000043683	ENSSSCG00000006219	MTFR1	1	14.0397	0	0	0	0	0	0	0	0	0
ENSSSCT00000043754	ENSSSCG00000008186	TSGA10	0.964849	65.0171	0.377157	0	0.070375	0.01652	0.320929	0.12795	0	0.685982	0
ENSSSCT00000043787	ENSSSCG00000003177	BCL2L12	0.955392	3.67211	0	0	0.143385	0.540837	0	0	0.026586	0	0.0267005
ENSSSCT00000043791	ENSSSCG00000037965		1	1.73987	0	0	0	0	0	0	0	0	0
ENSSSCT00000043799	ENSSSCG00000033906		1	27.8326	0	0	0	0	0	0	0	0	0
ENSSSCT00000043817	ENSSSCG00000017613	COIL	0.991722	64.3916	0	0	0	0	0	0	0	0	0.365387
ENSSSCT00000043819	ENSSSCG00000007778	CCDC189	0.989872	9.85711	0	0	0	0	0	0.242822	0	0	0
ENSSSCT00000043830	ENSSSCG00000016365	ANKMY1	0.955699	1.72607	0.0450495	0	0	0.0194335	0.103893	0	0	0.221193	0.0385965
ENSSSCT00000043895	ENSSSCG00000008768	ARAP2	0.953825	1.27248	0.0496025	0.232135	0	0.0731505	0.013463	0	0	0	0
ENSSSCT00000043985	ENSSSCG00000031205		0.998719	24.2321	0.0233885	0	0	0.01419	0	0	0	0	0
ENSSSCT00000043995	ENSSSCG00000001736	CRISP2	0.998416	13.9836	0	0	0	0	0.0393345	0	0	0	0
ENSSSCT00000044046	ENSSSCG00000009188	STPG2	0.994441	2.51577	0.0570805	0	0	0	0.007421	0	0	0	0
ENSSSCT00000044054	ENSSSCG00000031231	CCDC54	0.987259	204.428	0	0	0	0	0.106973	0	0	0.663597	0
ENSSSCT00000044074	ENSSSCG00000033724		1	1.16481	0	0	0	0	0	0	0	0	0
ENSSSCT00000044101	ENSSSCG00000005307		1	18.9996	0	0	0	0	0	0	0	0	0
ENSSSCT00000044126	ENSSSCG00000002424		1	44.4204	0	0	0	0	0	0	0	0	0
ENSSSCT00000044143	ENSSSCG00000038730	ITPRID2	1	4.23517	0	0	0	0	0	0	0	0	0
ENSSSCT00000044172	ENSSSCG00000033250		1	1.23633	0	0	0	0	0	0	0	0	0
ENSSSCT00000044179	ENSSSCG00000013854	CIB3	0.994289	9.21599	0	0	0	0	0	0.126883	0	0	0
ENSSSCT00000044247	ENSSSCG00000001234	TRIM10	0.98982	16.1259	0	0.0736665	0	0	0.0099685	0	0.191992	0	0.003626
ENSSSCT00000044333	ENSSSCG00000039878	PLD6	0.994544	161.869	0.284112	0	0	0	0	0	0	0	0
ENSSSCT00000044342	ENSSSCG00000032971	SMC1B	0.991531	32.0737	0.026987	0	0.024609	0.0240915	0.107803	0.019943	0	0.072312	0
ENSSSCT00000044375	ENSSSCG00000035808		0.997681	9.09697	0	0	0.036805	0	0	0	0.0121975	0	0
ENSSSCT00000044486	ENSSSCG00000039604		1	18.3397	0	0	0	0	0	0	0	0	0
ENSSSCT00000044512	ENSSSCG00000030168	CYP19A1	0.971885	40.6282	1.22115	0	0	0	0.156594	0	0	0	0
ENSSSCT00000044575	ENSSSCG00000012235		0.994623	6.09458	0	0	0	0	0	0.048499	0.0071935	0.041122	0
ENSSSCT00000044590	ENSSSCG00000036532	FBXO47	0.999139	3.145	0	0	0.011074	0	0	0	0	0	0
ENSSSCT00000044626	ENSSSCG00000033395		0.999407	42.4638	0	0	0.0203415	0	0	0	0	0	0
ENSSSCT00000044702	ENSSSCG00000011645	CEP63	0.957237	6.05741	0	1.12136	0	0	0	0	0	0	0
ENSSSCT00000044764	ENSSSCG00000030137	LMNTD2	1	6.52866	0	0	0	0	0	0	0	0	0
ENSSSCT00000044809	ENSSSCG00000005529	MORN5	0.969896	62.9081	0.119897	0	0.0270885	0.0934165	1.12122	0	0.0197575	0.0968695	0.0336725
ENSSSCT00000044815	ENSSSCG00000014996		0.970246	1.55746	0	0.28589	0	0	0	0	0	0	0
ENSSSCT00000044817	ENSSSCG00000006193	TRAM1	0.966419	84.9529	0	0	0	0	0	0	0	0	2.84229
ENSSSCT00000044866	ENSSSCG00000015071	SIK3	0.996791	2.94618	0	0	0	0	0	0	0	0.040437	0
ENSSSCT00000044895	ENSSSCG00000030206	STK33	0.986995	13.3527	0.21159	0	0	0	0.127334	0	0	0	0
ENSSSCT00000044947	ENSSSCG00000036621	FAM229B	0.973201	23.4924	0.287395	0	0	0.011914	0.237058	0	0	0.342073	0
ENSSSCT00000045226	ENSSSCG00000032533		0.99574	2.06234	0	0	0	0	0.0438475	0	0	0	0
ENSSSCT00000045238	ENSSSCG00000007063	ANKEF1	1	14.5133	0	0	0	0	0	0	0	0	0
ENSSSCT00000045265	ENSSSCG00000013715		0.953516	2.3562	0.659564	0	0	0	0	0	0	0	0
ENSSSCT00000045275	ENSSSCG00000032581	SRRM5	0.962137	56.3598	0.091182	0.412822	0	0.0469475	0.186246	0.075306	0.0189085	0.763231	0.074507
ENSSSCT00000045329	ENSSSCG00000036922	COX7B2	0.998258	32.7975	0	0	0	0	0	0	0	0	0.056745
ENSSSCT00000045400	ENSSSCG00000011563	FANCD2	0.999295	24.4633	0	0	0	0	0	0	0	0	0.020748
ENSSSCT00000045433	ENSSSCG00000036271		1	2.96726	0	0	0	0	0	0	0	0	0
ENSSSCT00000045503	ENSSSCG00000032353	THEGL	0.998854	24.9461	0	0	0	0	0	0	0.034149	0	0
ENSSSCT00000045513	ENSSSCG00000034237	C10orf82	0.992699	43.2981	0.065864	0.039399	0.059095	0	0.037366	0.053983	0	0	0
ENSSSCT00000045558	ENSSSCG00000009100	TNIP3	1	1.33798	0	0	0	0	0	0	0	0	0
ENSSSCT00000045579	ENSSSCG00000015507	TNN	0.960818	5.63838	0.0700875	0	0.0275235	0	0.266788	0.238825	0.006603	0.117092	0.004653
ENSSSCT00000045631	ENSSSCG00000022901	KLHDC3	0.972165	1.01103	0	0	0	51.5938	0	0	0	0	0.341854
ENSSSCT00000045636	ENSSSCG00000039188	AK8	0.970618	9.84363	0.247613	0	0.140337	0	0.320151	0	0	0	0
ENSSSCT00000045652	ENSSSCG00000014228	FAM170A	0.993607	2.39753	0	0	0.0383975	0.0085895	0.0170685	0	0.0072435	0	0
ENSSSCT00000045676	ENSSSCG00000008558	AGBL5	0.984543	3.94699	0.132825	0	0	0	0.0204545	0	0.045149	0.0338565	0
ENSSSCT00000045728	ENSSSCG00000024201	TASOR	0.98142	1.05753	0	0	0.128229	0	0	0	0	0	0
ENSSSCT00000045750	ENSSSCG00000033739		0.981763	13.6948	0.0374095	0	0	0	0.244243	0.072982	0	0.122326	0
ENSSSCT00000045870	ENSSSCG00000024860		0.963121	14.8784	0.0167415	0	0.112076	0.054106	0.626373	0	0.256943	0	0.0275295
ENSSSCT00000045944	ENSSSCG00000033553		0.996973	90.2412	0	0	0.0090645	0.0321565	0	0	0	0	0.085774
ENSSSCT00000045995	ENSSSCG00000004275	FAM135A	1	1.7414	0	0	0	0	0	0	0	0	0
ENSSSCT00000046050	ENSSSCG00000006760	HIPK1	0.967337	3.19858	0.0237605	0.170332	0	0.0376325	0.017056	0.074426	0.0016905	0.120384	0
ENSSSCT00000046136	ENSSSCG00000037519		0.975102	68.5884	0	1.58754	0	0	0	0	0	0	0
ENSSSCT00000046168	ENSSSCG00000015660	PFKFB2	0.956022	15.7296	0	0	0	2.00107	0	0	0.016197	0	0
ENSSSCT00000046179	ENSSSCG00000032961		0.987803	4.46416	0.06477	0.131633	0	0	0	0	0	0	0
ENSSSCT00000046205	ENSSSCG00000034690		1	4.07898	0	0	0	0	0	0	0	0	0
ENSSSCT00000046215	ENSSSCG00000039238	CABS1	0.996779	518.043	0	0	0	0	0	0	0	0.198725	0
ENSSSCT00000046288	ENSSSCG00000035894		1	2.06952	0	0	0	0	0	0	0	0	0
ENSSSCT00000046355	ENSSSCG00000003234		0.982872	82.4012	0	0	0	0	0.953345	0	0	0.0124395	0
ENSSSCT00000046384	ENSSSCG00000010014	C5orf52	1	27.9498	0	0	0	0	0	0	0	0	0
ENSSSCT00000046404	ENSSSCG00000023391	LONP2	1	4.62575	0	0	0	0	0	0	0	0	0
ENSSSCT00000046473	ENSSSCG00000038886	CAGE1	0.996073	4.14131	0	0	0.059569	0	0	0	0	0	0
ENSSSCT00000046531	ENSSSCG00000007847		1	2.75841	0	0	0	0	0	0	0	0	0
ENSSSCT00000046532	ENSSSCG00000040114		1	4.1857	0	0	0	0	0	0	0	0	0
ENSSSCT00000046585	ENSSSCG00000023231	RBM22	1	4.19324	0	0	0	0	0	0	0	0	0
ENSSSCT00000046613	ENSSSCG00000037183	ARRDC5	1	117.07	0	0	0	0	0	0	0	0	0
ENSSSCT00000046661	ENSSSCG00000032898		1	216.41	0	0	0	0	0	0	0	0	0
ENSSSCT00000046700	ENSSSCG00000036161	CNBD1	1	5.46917	0	0	0	0	0	0	0	0	0
ENSSSCT00000046733	ENSSSCG00000031425		0.978859	2.43067	0.0338985	0	0	0	0.0343005	0	0	0.182332	0
ENSSSCT00000046750	ENSSSCG00000009399	CYSLTR2	0.981566	1.90221	0.0493275	0	0.0126205	0.009666	0.0076385	0	0.005123	0	0.098275
ENSSSCT00000046754	ENSSSCG00000008009	LMF1	0.967697	10.27	0	0	0	0	1.02221	0	0	0	0
ENSSSCT00000046811	ENSSSCG00000010457	KIF20B	0.963892	25.0715	0.0390365	0.095096	0.0308865	0.156015	0.1112	0.146594	0.030167	0.579306	0.0265575
ENSSSCT00000046838	ENSSSCG00000009100	TNIP3	0.974387	5.15849	0	0	0.041199	0.033081	0.0305355	0.068841	0.0237245	0	0.253594
ENSSSCT00000046950	ENSSSCG00000031550		0.992919	35.4306	0.0095685	0	0.096171	0	0	0.099114	0.0338325	0	0
ENSSSCT00000046987	ENSSSCG00000037557	DRC3	0.960675	3.70356	0	0	0.0359675	0	0.370061	0	0.0213895	0.193192	0
ENSSSCT00000047041	ENSSSCG00000040642	LASP1	1	1.1513	0	0	0	0	0	0	0	0	0
ENSSSCT00000047076	ENSSSCG00000031161	CKLF	0.992279	149.082	0	0.309737	0	0	0.0815495	0	0	0	0
ENSSSCT00000047081	ENSSSCG00000031258		1	3.66409	0	0	0	0	0	0	0	0	0
ENSSSCT00000047092	ENSSSCG00000039954		1	5.02743	0	0	0	0	0	0	0	0	0
ENSSSCT00000047103	ENSSSCG00000011731	SMC4	0.9812	1.05787	0	0	0	0	0	0	0	0	0.129875
ENSSSCT00000047120	ENSSSCG00000000982	TTLL8	0.970882	1.39424	0.049307	0	0.041066	0	0.0617455	0.083835	0	0	0
ENSSSCT00000047124	ENSSSCG00000039995		0.986766	2.09576	0	0	0	0.068653	0.0705785	0	0	0	0
ENSSSCT00000047139	ENSSSCG00000034728	RNF151	1	213.38	0	0	0	0	0	0	0	0	0
ENSSSCT00000047166	ENSSSCG00000035848		1	93.6394	0	0	0	0	0	0	0	0	0
ENSSSCT00000047191	ENSSSCG00000036712	TPD52L2	0.992251	7.37243	0	0	0.100292	0	0	0	0.017616	0	0.0357865
ENSSSCT00000047211	ENSSSCG00000007868	TMC5	1	6.22888	0	0	0	0	0	0	0	0	0
ENSSSCT00000047246	ENSSSCG00000011181	NEK11	0.984616	6.93978	0.027512	0	0.026934	0	0	0.063602	0.0024515	0.171071	0.011186
ENSSSCT00000047321	ENSSSCG00000009828	PPP1CC	0.96899	8.74378	0	0	0.141325	0.285372	0	0	0	0	0.286787
ENSSSCT00000047333	ENSSSCG00000040153		1	1.50751	0	0	0	0	0	0	0	0	0
ENSSSCT00000047402	ENSSSCG00000016555	CPA5	0.96486	4.21094	0.0215535	0	0	0	0.303233	0.011657	0	0	0.25146
ENSSSCT00000047461	ENSSSCG00000031865	AQP8	0.987964	8.73876	0.035333	0	0	0	0	0	0.235948	0	0
ENSSSCT00000047495	ENSSSCG00000039103	ADIPOQ	0.956486	1.09203	0	0	1149.71	0.896092	0	0	0.295544	0	2.07521
ENSSSCT00000047571	ENSSSCG00000023918	SLC9C1	0.99744	21.0803	0	0	0	0	0	0	0	0.073914	0
ENSSSCT00000047580	ENSSSCG00000020675	ATF7IP2	0.994655	8.05871	0	0	0.003858	0.030038	0	0.075252	0	0	0
ENSSSCT00000047626	ENSSSCG00000038135		1	4.32521	0	0	0	0	0	0	0	0	0
ENSSSCT00000047652	ENSSSCG00000003931	KIF2C	0.980125	7.81119	0	0	0	0.369719	0	0.061495	0.015063	0	0
ENSSSCT00000047681	ENSSSCG00000031209		1	18.2522	0	0	0	0	0	0	0	0	0
ENSSSCT00000047688	ENSSSCG00000032552		0.995718	2.87203	0	0	0.006999	0	0.012885	0	0.0092055	0.0235045	0
ENSSSCT00000047712	ENSSSCG00000008983	CCDC158	0.999527	8.93421	0	0	0	0	0.0098285	0	0	0	0
ENSSSCT00000047725	ENSSSCG00000033793		1	1.10084	0	0	0	0	0	0	0	0	0
ENSSSCT00000047726	ENSSSCG00000001001		0.970808	22.5119	0.075243	0	0	0.177119	0	0	0	0.612112	0.123435
ENSSSCT00000047845	ENSSSCG00000035915	ABHD16B	0.990757	22.0729	0.047166	0	0.0700925	0.033971	0	0.07677	0.0407085	0	0
ENSSSCT00000047923	ENSSSCG00000040224	RSPH1	1	2.30165	0	0	0	0	0	0	0	0	0
ENSSSCT00000047937	ENSSSCG00000035752		0.970492	30.1878	0	0	0	0	1.49322	0	0	0	0
ENSSSCT00000047992	ENSSSCG00000031376		0.980145	7.71449	0.090006	0	0.008108	0.0172075	0.046931	0	0.0135905	0.241351	0
ENSSSCT00000048050	ENSSSCG00000024419		0.973503	3.28274	0	0.41465	0	0	0	0	0	0	0
ENSSSCT00000048112	ENSSSCG00000039316	GSG1	0.999751	336.457	0	0	0.013147	0	0	0	0	0	0
ENSSSCT00000048147	ENSSSCG00000040106		1	2.56939	0	0	0	0	0	0	0	0	0
ENSSSCT00000048210	ENSSSCG00000002355	ENTPD5	0.973358	4.19456	0.0372155	0	0.0490435	0.0380065	0.052858	0.170871	0.045244	0	0.0200335
ENSSSCT00000048242	ENSSSCG00000035607	PRM3	0.983499	1664.61	0	0	0	1.30542	0	0.21815	0.0714465	0	0
ENSSSCT00000048349	ENSSSCG00000039903	SPATS1	0.956319	5.02441	0	0	0	0	0	0	0	1.02584	0
ENSSSCT00000048352	ENSSSCG00000033486		1	1.37056	0	0	0	0	0	0	0	0	0
ENSSSCT00000048471	ENSSSCG00000033777	GPR152	0.979803	1.31083	0.0703905	0	0.050762	0	0.031761	0	0.0034555	0	0
ENSSSCT00000048487	ENSSSCG00000036563		1	2.00631	0	0	0	0	0	0	0	0	0
ENSSSCT00000048489	ENSSSCG00000029092	LRRD1	0.985343	76.0726	0	0.773779	0	0	0	0	0	0	0
ENSSSCT00000048604	ENSSSCG00000033394	VWA3B	0.987052	11.0981	0	0	0	0	0	0	0.330182	0	0.0052125
ENSSSCT00000048642	ENSSSCG00000014877		1	3.12669	0	0	0	0	0	0	0	0	0
ENSSSCT00000048700	ENSSSCG00000002380	ZC2HC1C	0.990151	75.2773	0	0	0	0	0.468454	0	0	0	0
ENSSSCT00000048707	ENSSSCG00000009776	SBNO1	0.963224	3.67101	0	0	0	0	0.665576	0	0	0	0
ENSSSCT00000048748	ENSSSCG00000016105	FLACC1	0.98962	3.52063	0	0	0	0	0.151347	0	0	0	0
ENSSSCT00000048766	ENSSSCG00000013642	PDE4A	0.974956	20.1492	0.0685975	0.757185	0.0594725	0	0	0	0	0	0
ENSSSCT00000048835	ENSSSCG00000040055		1	26.5045	0	0	0	0	0	0	0	0	0
ENSSSCT00000048843	ENSSSCG00000040950		0.997895	13.8224	0	0	0	0	0.052395	0	0	0	0
ENSSSCT00000048882	ENSSSCG00000013746	CALR	1	63.4418	0	0	0	0	0	0	0	0	0
ENSSSCT00000048960	ENSSSCG00000034445		1	343.959	0	0	0	0	0	0	0	0	0
ENSSSCT00000049010	ENSSSCG00000040193		1	3.84853	0	0	0	0	0	0	0	0	0
ENSSSCT00000049031	ENSSSCG00000026659		1	32.4157	0	0	0	0	0	0	0	0	0
ENSSSCT00000049116	ENSSSCG00000033226		1	17.1744	0	0	0	0	0	0	0	0	0
ENSSSCT00000049139	ENSSSCG00000008346	APLF	1	4.53301	0	0	0	0	0	0	0	0	0
ENSSSCT00000049155	ENSSSCG00000032972		1	3.24199	0	0	0	0	0	0	0	0	0
ENSSSCT00000049199	ENSSSCG00000024463	PJA1	0.999621	2.16154	0	0.000434	0	0	0	0	0	0	0.003499
ENSSSCT00000049210	ENSSSCG00000037667		1	2.82153	0	0	0	0	0	0	0	0	0
ENSSSCT00000049215	ENSSSCG00000000877	SCYL2	0.999145	6.13136	0	0	0.0152245	0	0	0	0	0	0
ENSSSCT00000049274	ENSSSCG00000037401		1	2.76147	0	0	0	0	0	0	0	0	0
ENSSSCT00000049276	ENSSSCG00000033467		0.956593	10.7197	0.0669595	0	0	0	1.32759	0.053253	0	0	0
ENSSSCT00000049305	ENSSSCG00000038331		0.972218	80.5066	0.115577	0.874908	0.0146155	0	0.256354	0	0	0.118363	0.007838
ENSSSCT00000049306	ENSSSCG00000031563		0.996517	1.66189	0	0	0	0.0311625	0	0	0	0	0
ENSSSCT00000049337	ENSSSCG00000017301	TLK2	0.954009	26.1322	0	0.122125	2.49388	0	0	0	0	0	0
ENSSSCT00000049344	ENSSSCG00000031220	TEX35	0.985379	1191.09	0	0	0.551744	0	0.435714	0	0.140059	0	0
ENSSSCT00000049360	ENSSSCG00000034963	IQCH	0.95712	5.98383	0.0345595	0.174523	0.0149915	0.0159845	0.0493515	0	0.011523	0.578389	0.0085025
ENSSSCT00000049370	ENSSSCG00000017787	GIT1	0.996495	17.7922	0	0.038893	5e-07	0	0	0	0.0039795	0.0516885	0
ENSSSCT00000049373	ENSSSCG00000033805		0.954225	45.3866	0.467973	0.19974	0.033853	0.022156	0.417605	0.104151	0.193504	0.342683	0.0407505
ENSSSCT00000049459	ENSSSCG00000039237		0.995753	43.3743	0	0	0	0	0	0	0	0.156009	0
ENSSSCT00000049477	ENSSSCG00000034036		0.973689	17.6796	0.09884	0	0.218458	0.0413575	0.182816	0.148575	0.01421	0	0.041136
ENSSSCT00000049525	ENSSSCG00000027872	MYBL1	0.95477	6.43069	0	0	0	0.559794	0.141582	0	0	0.270562	0
ENSSSCT00000049562	ENSSSCG00000036866		1	2.01342	0	0	0	0	0	0	0	0	0
ENSSSCT00000049661	ENSSSCG00000003917	TESK2	0.998092	2.79228	0	0	0	0	0	0	0	0	0.02315
ENSSSCT00000049685	ENSSSCG00000034660	CCR4	0.976795	4.05198	0	0	0.0132975	0.0580155	0.0226475	0.078971	0.0532965	0.118449	0.0064265
ENSSSCT00000049713	ENSSSCG00000039716		0.986117	16.2517	0.356933	0	0	0	0.0519075	0	0	0	0
ENSSSCT00000049819	ENSSSCG00000033968	SLC39A3	0.989339	2.33376	0.0794055	0	0	0	0	0	0.032599	0	0.00707
ENSSSCT00000049829	ENSSSCG00000040674	MAJIN	1	12.5425	0	0	0	0	0	0	0	0	0
ENSSSCT00000049849	ENSSSCG00000035929		0.957606	112.453	0.10409	0.752944	0	0	0.321848	0	0	1.3771	0
ENSSSCT00000049850	ENSSSCG00000033776		0.997702	2.49213	0	0	0	0	0.026198	0	0	0	0
ENSSSCT00000049885	ENSSSCG00000013519	ZNRF4	1	413.092	0	0	0	0	0	0	0	0	0
ENSSSCT00000049898	ENSSSCG00000036706	SRMS	0.996858	4.97308	0.051843	0	0	0	0	0	0	0	0
ENSSSCT00000049926	ENSSSCG00000037673	BFAR	1	1.84253	0	0	0	0	0	0	0	0	0
ENSSSCT00000049939	ENSSSCG00000038721	PATE2	0.989354	1.50375	0	0	0	0	0.024892	0	0	0.0653995	0
ENSSSCT00000050050	ENSSSCG00000023503	PRKCD	0.958978	15.9795	0	0	0	0	0.189327	0	1.39211	0	0
ENSSSCT00000050068	ENSSSCG00000005314	ARHGEF39	0.998333	15.8735	0	0	0	0	0.043299	0	0	0	0
ENSSSCT00000050089	ENSSSCG00000040224	RSPH1	0.970714	15.8448	0	0	0	0	1.10506	0	0	0	0
ENSSSCT00000050119	ENSSSCG00000006950	WDR63	0.973509	14.2316	0	0	0	0	0.081938	0.769253	0	0	0
ENSSSCT00000050138	ENSSSCG00000024157	ZNF800	1	7.42108	0	0	0	0	0	0	0	0	0
ENSSSCT00000050151	ENSSSCG00000040594	C3orf20	1	36.8196	0	0	0	0	0	0	0	0	0
ENSSSCT00000050275	ENSSSCG00000006106	CDH17	0.986177	1.57579	0	0	0.0337965	0	0	0.041587	0.044692	0	0
ENSSSCT00000050290	ENSSSCG00000010571	ARMH3	0.957991	1.34857	0	0	0	0	0.0123385	0.024729	0.00838	0.320188	0
ENSSSCT00000050314	ENSSSCG00000037497		0.982734	6.18391	0.0415045	0	0.0082495	0.00529	0.130152	0.016477	0.008356	0.110968	0
ENSSSCT00000050505	ENSSSCG00000040678	TYMS	0.979647	2.6862	0.0051815	0.0398105	0	0.0147925	0.16576	0.018351	0.0014555	0	0.007099
ENSSSCT00000050541	ENSSSCG00000035064		0.999415	7.99465	0	0	0.011641	0	0	0	0	0	0
ENSSSCT00000050561	ENSSSCG00000035623		1	9.9023	0	0	0	0	0	0	0	0	0
ENSSSCT00000050586	ENSSSCG00000032873		1	5.95805	0	0	0	0	0	0	0	0	0
ENSSSCT00000050618	ENSSSCG00000033629	KLHL10	0.985415	302.217	0.0470445	0.186572	0.0104635	0.054247	0.0668845	0	0	0.413378	0.0609065
ENSSSCT00000050624	ENSSSCG00000009077	HSPA4L	1	35.0564	0	0	0	0	0	0	0	0	0
ENSSSCT00000050666	ENSSSCG00000015258	GLB1L2	0.972815	4.48846	0.110156	0.34631	0	0	0.0115115	0.000355	0.0029085	0	0
ENSSSCT00000050690	ENSSSCG00000017057	FAM71B	0.99682	88.4542	0	0	0	0	0	0.137238	0	0	0
ENSSSCT00000050725	ENSSSCG00000039825		0.973345	1.13689	0	0	0	26.7272	0	0	0.038396	0	0
ENSSSCT00000050779	ENSSSCG00000037283		0.991243	105.121	0	0.19709	0	0	0	0	0	0.206509	0
ENSSSCT00000050782	ENSSSCG00000017317	WNT3	1	9.31762	0	0	0	0	0	0	0	0	0
ENSSSCT00000050783	ENSSSCG00000037018		1	1.36562	0	0	0	0	0	0	0	0	0
ENSSSCT00000050926	ENSSSCG00000037757	C4orf45	0.999117	108.155	0	0	0.038017	0	0	0	0	0	0
ENSSSCT00000051034	ENSSSCG00000031800	CEP72	0.963735	3.78397	0.015653	0	0.015637	0.0845325	0.082971	0.185868	0.111141	0	0.044054
ENSSSCT00000051106	ENSSSCG00000034783	TMPRSS12	1	20.3141	0	0	0	0	0	0	0	0	0
ENSSSCT00000051239	ENSSSCG00000006950	WDR63	0.965747	2.22911	0.0022395	0	0.0057085	0	0.176457	0.162292	0	0.0413615	0
ENSSSCT00000051243	ENSSSCG00000009268	CRYL1	0.966434	4.60037	0	0	0.0095045	0	0.01955	348.492	0	0	0.0177285
ENSSSCT00000051379	ENSSSCG00000014428	HTR4	0.953191	7.74217	0	0.296039	0.122158	0.247959	0.180134	0	0.163808	0	0
ENSSSCT00000051555	ENSSSCG00000002410	CEP128	0.969981	3.22908	0	0	0	0	0.311757	0	0.125481	0	0
ENSSSCT00000051748	ENSSSCG00000040692		1	6.0611	0	0	0	0	0	0	0	0	0
ENSSSCT00000051875	ENSSSCG00000006343	SPATA46	0.991108	64.8998	0.056678	0	0	0	0	0.323164	0	0	0
ENSSSCT00000051928	ENSSSCG00000033781	AADACL2	1	2.0969	0	0	0	0	0	0	0	0	0
ENSSSCT00000051957	ENSSSCG00000034119	MEIG1	0.961875	176.324	0.146092	0	0.144205	0.014232	0.0348875	0.487922	0	1.82486	0.021597
ENSSSCT00000051975	ENSSSCG00000022528	DAZAP1	0.972837	3.6036	0.0498	0	0.250202	0.015275	0	0.035192	0.00693	0	0.045714
ENSSSCT00000052023	ENSSSCG00000029811	PLCL2	0.993412	2.14054	0.0141435	0.046297	0	0.006023	0	0	0.002555	0	0
ENSSSCT00000052031	ENSSSCG00000016133	MDH1B	0.995767	33.9281	0	0	0	0	0.144969	0	0	0	0
ENSSSCT00000052033	ENSSSCG00000038156	TMED7	0.971904	6.09103	0	0	0	0	0	0	0.641027	0	0
ENSSSCT00000052045	ENSSSCG00000024232	CCDC91	0.958324	22.5504	0.020817	0	0.014324	0.0164495	0	0	0.0202805	2.0457	0
ENSSSCT00000052079	ENSSSCG00000015548	RGSL1	0.996292	6.73675	0.013711	0	0.008054	0	0.047735	0	0	0	0
ENSSSCT00000052088	ENSSSCG00000007236	TTLL9	0.957534	37.361	0.474498	0	0	0	1.56747	0	0	0.064652	0
ENSSSCT00000052093	ENSSSCG00000020870		0.992681	2.46725	0.0025785	0	0.0798745	0	0	0	0	0	0.0024835
ENSSSCT00000052094	ENSSSCG00000002747	PMFBP1	1	23.1069	0	0	0	0	0	0	0	0	0
ENSSSCT00000052095	ENSSSCG00000038070		1	13.9306	0	0	0	0	0	0	0	0	0
ENSSSCT00000052110	ENSSSCG00000028190	HOMEZ	0.999796	63.2118	0.0076875	0	0	0	0	0	0	0	0
ENSSSCT00000052201	ENSSSCG00000005582	STRBP	0.998836	30.2206	0	0	0	0	0	0	0	0.036703	0
ENSSSCT00000052204	ENSSSCG00000022744	PRSS21	1	12.6113	0	0	0	0	0	0	0	0	0
ENSSSCT00000052322	ENSSSCG00000012700		1	12.2475	0	0	0	0	0	0	0	0	0
ENSSSCT00000052331	ENSSSCG00000039592	ZMYND19	1	38.2146	0	0	0	0	0	0	0	0	0
ENSSSCT00000052333	ENSSSCG00000000840	WASHC4	1	1.47839	0	0	0	0	0	0	0	0	0
ENSSSCT00000052373	ENSSSCG00000032122		0.9551	116.877	1.0885	0	0.143515	0.0725925	1.0575	0.3038	0	0	0
ENSSSCT00000052386	ENSSSCG00000024428	CHR9	0.989048	6.51821	0.219988	0	0	0	0	0	0	0	0
ENSSSCT00000052400	ENSSSCG00000034261	TMEM59	1	1.80607	0	0	0	0	0	0	0	0	0
ENSSSCT00000052463	ENSSSCG00000040743	M6PR	0.997148	5.35429	0	0	0	0	0	0	0.009854	0	0.038379
ENSSSCT00000052486	ENSSSCG00000038770		0.992663	125.094	0.186583	0	0	0.0640585	0.0900655	0	0	0	0
ENSSSCT00000052509	ENSSSCG00000038886	CAGE1	0.958554	33.0747	0	0.566443	0.275147	0	0	0.390818	0.342359	0	0
ENSSSCT00000052513	ENSSSCG00000026996		1	1.29362	0	0	0	0	0	0	0	0	0
ENSSSCT00000052547	ENSSSCG00000021401	GFRA4	0.962115	1.22878	0.267493	0	0	0	0.0368915	0	0	0	0
ENSSSCT00000052560	ENSSSCG00000032597		1	3.61776	0	0	0	0	0	0	0	0	0
ENSSSCT00000052572	ENSSSCG00000038218		1	6.8573	0	0	0	0	0	0	0	0	0
ENSSSCT00000052582	ENSSSCG00000007513	RAB22A	1	2.8154	0	0	0	0	0	0	0	0	0
ENSSSCT00000052684	ENSSSCG00000024860		1	6.30654	0	0	0	0	0	0	0	0	0
ENSSSCT00000052749	ENSSSCG00000035091		0.957484	7.98862	0.0993535	0.049716	0.050686	0.113311	0.366501	0.064286	0	0.115589	0.0579255
ENSSSCT00000052992	ENSSSCG00000002908	ZBTB32	0.996558	1.4461	0	0	0	0	0	0	0.028099	0	0
ENSSSCT00000052994	ENSSSCG00000040935		1	1.60104	0	0	0	0	0	0	0	0	0
ENSSSCT00000053033	ENSSSCG00000000035	TTLL1	1	30.0047	0	0	0	0	0	0	0	0	0
ENSSSCT00000053037	ENSSSCG00000038758	PNMA5	0.99835	3.90509	0.023892	0	0	0	0	0	0	0	0
ENSSSCT00000053092	ENSSSCG00000007087	BANF2	1	313.753	0	0	0	0	0	0	0	0	0
ENSSSCT00000053183	ENSSSCG00000034405	MEI1	1	1.9814	0	0	0	0	0	0	0	0	0
ENSSSCT00000053203	ENSSSCG00000038292		0.994202	273.206	0	0	0	0	0	0	0	0.340353	0
ENSSSCT00000053262	ENSSSCG00000039835		1	4.44202	0	0	0	0	0	0	0	0	0
ENSSSCT00000053298	ENSSSCG00000039916	BHMG1	0.998561	1.23455	0	0	0.010465	0	0	0	0	0	0
ENSSSCT00000053369	ENSSSCG00000037196		1	6.09302	0	0	0	0	0	0	0	0	0
ENSSSCT00000053403	ENSSSCG00000014972	CCDC82	0.958258	9.28735	0.010976	0	0.820762	0.304094	0	0	0	0	0
ENSSSCT00000053493	ENSSSCG00000001710	RUNX2	1	8.51489	0	0	0	0	0	0	0	0	0
ENSSSCT00000053506	ENSSSCG00000005059	TBPL2	0.988956	2.25631	0	0	0	0	0	0	0	0.124505	0
ENSSSCT00000053527	ENSSSCG00000016438	NUB1	0.953589	34.438	0.469803	0	0.159957	0.0967015	0.508639	0.028538	0.456997	0	0.0499235
ENSSSCT00000053606	ENSSSCG00000039400	CCER1	1	215.962	0	0	0	0	0	0	0	0	0
ENSSSCT00000053623	ENSSSCG00000015528	AXDND1	0.982295	44.0561	0.043685	0	0.02326	0	0.262522	0.058937	0	0.284833	0
ENSSSCT00000053693	ENSSSCG00000040460		1	1.59613	0	0	0	0	0	0	0	0	0
ENSSSCT00000053711	ENSSSCG00000036997		1	811.485	0	0	0	0	0	0	0	0	0
ENSSSCT00000053741	ENSSSCG00000017770	PROCA1	0.997888	35.3	0.0433585	0	0	0	0.02618	0	0	0	0
ENSSSCT00000053833	ENSSSCG00000039982		1	1.83166	0	0	0	0	0	0	0	0	0
ENSSSCT00000053838	ENSSSCG00000005961		0.954006	28.367	0	0	0	0	0	0.057455	0	2.81295	0.0048285
ENSSSCT00000053868	ENSSSCG00000028691	SULT1C3	0.989941	20.6231	0	0	0	0.0247615	0	0.025709	0.256626	0	0
ENSSSCT00000053902	ENSSSCG00000034402	LRIT1	0.973734	5.79169	0.072344	0	0	0	0.0969655	0	0	0.27439	0.0491715
ENSSSCT00000053979	ENSSSCG00000032752	ZBTB43	0.999422	1.01254	0	0	0.0036435	0	0	0	0	0	0
ENSSSCT00000053989	ENSSSCG00000003374	ESPN	1	1.11946	0	0	0	0	0	0	0	0	0
ENSSSCT00000054042	ENSSSCG00000009379	NEK3	1	1.46926	0	0	0	0	0	0	0	0	0
ENSSSCT00000054043	ENSSSCG00000000924	C12orf50	0.981314	133.324	0.124567	0	0.0638675	0.0605165	0.136738	0.218471	0.114887	0.056358	0.101514
ENSSSCT00000054138	ENSSSCG00000030137	LMNTD2	0.985749	9.07608	0	0	0	0	0	0.132623	0	0.187402	0
ENSSSCT00000054159	ENSSSCG00000016203	CFAP65	0.975921	5.22744	0.024317	0	0.002857	0	0.132207	0.010637	0	0.264575	0
ENSSSCT00000054174	ENSSSCG00000033933		0.984814	1.4135	0	0	0	0	0	0	0.127967	0	0
ENSSSCT00000054195	ENSSSCG00000005182	CCDC171	0.997485	59.3687	0	0.040081	0	0	0	0	0	0.0549865	0
ENSSSCT00000054221	ENSSSCG00000015850	DUSP4	0.960704	1.46198	0	0	0	0	0.375256	0	0	0	0
ENSSSCT00000054226	ENSSSCG00000027767	SHLD2	0.997324	2.38692	0	0	0	0	0	0	0	0	0.029817
ENSSSCT00000054227	ENSSSCG00000011131	PRKCQ	1	21.4468	0	0	0	0	0	0	0	0	0
ENSSSCT00000054354	ENSSSCG00000039233		1	67.8156	0	0	0	0	0	0	0	0	0
ENSSSCT00000054422	ENSSSCG00000015069	APOC3	0.961487	1.98534	0	0	0	0	0	2.19081	666.039	0	0
ENSSSCT00000054428	ENSSSCG00000040858		1	59.5895	0	0	0	0	0	0	0	0	0
ENSSSCT00000054453	ENSSSCG00000032257		1	2.25869	0	0	0	0	0	0	0	0	0
ENSSSCT00000054456	ENSSSCG00000040594	C3orf20	0.986085	6.20768	0	0	0	0	0	0	0	0.28064	0
ENSSSCT00000054529	ENSSSCG00000015448	NME8	1	1.16696	0	0	0	0	0	0	0	0	0
ENSSSCT00000054590	ENSSSCG00000037977	ALMS1	0.969756	10.3105	0	0	0	0	0.891138	0.023362	0	0	0
ENSSSCT00000054645	ENSSSCG00000013074	RAB3IL1	0.99797	76.914	0	0	0.0384775	0	0	0	0.0427025	0	0
ENSSSCT00000054723	ENSSSCG00000009305	GTF3A	1	2.90118	0	0	0	0	0	0	0	0	0
ENSSSCT00000054745	ENSSSCG00000003336	TTLL10	1	27.097	0	0	0	0	0	0	0	0	0
ENSSSCT00000054814	ENSSSCG00000015126	TRIM29	0.999501	25.253	0	0	0.014783	0	0	0	0	0	0
ENSSSCT00000054820	ENSSSCG00000024064	RNF6	0.985375	4.61532	0	0	0.133762	0	0.106915	0	0	0	0
ENSSSCT00000054832	ENSSSCG00000033179		0.984357	77.9499	0.044731	0	0.164783	0	0.145404	0.054899	0.0850325	0.123244	0.0322715
ENSSSCT00000054833	ENSSSCG00000021482	PLAAT5	0.999768	143.712	0	0	0	0	0	0	0.0104575	0	0
ENSSSCT00000054895	ENSSSCG00000036958		1	10.0356	0	0	0	0	0	0	0	0	0
ENSSSCT00000054930	ENSSSCG00000015120	USP2	0.999305	2.34286	0	0	0	0	0.007582	0	0	0	0
ENSSSCT00000054931	ENSSSCG00000008372	EHBP1	0.983142	2.55551	0	0	0	0	0	0	0.212232	0	0
ENSSSCT00000054980	ENSSSCG00000015807	ADAM32	0.99456	1.97081	0	0	0	0	0	0	0	0.054754	0
ENSSSCT00000055016	ENSSSCG00000022869	BCAP29	0.966504	5.02928	0.0992785	0	0.061513	0.132628	0.0998275	0.049599	0.0342915	0	0.089209
ENSSSCT00000055040	ENSSSCG00000034475		0.98147	23.5352	0	0	0.120849	0.1616	0.185786	0	0.104503	0	0
ENSSSCT00000055091	ENSSSCG00000010189	NUP133	1	2.97266	0	0	0	0	0	0	0	0	0
ENSSSCT00000055096	ENSSSCG00000006191	XKR9	1	3.774	0	0	0	0	0	0	0	0	0
ENSSSCT00000055146	ENSSSCG00000025408	ULK4	0.998414	1.4122	0	0	0	0	0	0	0.012649	0	0
ENSSSCT00000055227	ENSSSCG00000035819		0.965009	17.2284	0	0.856669	0	0	0.054153	0	0	0.274658	0
ENSSSCT00000055334	ENSSSCG00000034155	FANCD2OS	0.990284	186.358	0.0528615	0	0.02366	0.0883615	0.332139	0	0.011313	0	0
ENSSSCT00000055386	ENSSSCG00000035612	COX6B2	0.982918	61.216	0	0	0.0176355	0.282073	0.118777	0.13403	0.0801155	0	0.055464
ENSSSCT00000055423	ENSSSCG00000008332	C2orf42	0.983821	4.72426	0	0	0	0.289241	0	0	0	0	0
ENSSSCT00000055437	ENSSSCG00000005672	PTPA	0.995294	1.14486	0	0	0	0	0	0	0	0	0.0328465
ENSSSCT00000055446	ENSSSCG00000036565		1	3.58292	0	0	0	0	0	0	0	0	0
ENSSSCT00000055455	ENSSSCG00000034848		1	13.6075	0	0	0	0	0	0	0	0	0
ENSSSCT00000055457	ENSSSCG00000001164	ZNF184	1	1.45598	0	0	0	0	0	0	0	0	0
ENSSSCT00000055483	ENSSSCG00000002378	MLH3	0.972697	3.7421	0.031941	0	0.31441	0.0048135	0.0257515	0.009036	0	0.036153	0.002913
ENSSSCT00000055515	ENSSSCG00000035314		1	1.54264	0	0	0	0	0	0	0	0	0
ENSSSCT00000055616	ENSSSCG00000038790		0.99553	42.5159	0	0	0	0	0.163924	0	0	0	0
ENSSSCT00000055658	ENSSSCG00000009889	ALDH2	1	1.82119	0	0	0	0	0	0	0	0	0
ENSSSCT00000055719	ENSSSCG00000015599	PPP2R5A	0.999306	2.02089	0	0	0.0052455	0	0	0	0.0016795	0	0
ENSSSCT00000055804	ENSSSCG00000040408	SAXO1	1	84.3612	0	0	0	0	0	0	0	0	0
ENSSSCT00000055864	ENSSSCG00000010888	CCDC185	1	63.0569	0	0	0	0	0	0	0	0	0
ENSSSCT00000055976	ENSSSCG00000016711		0.973209	2.72019	0	0	0.20819	0	0	0	0	0	0.136154
ENSSSCT00000055993	ENSSSCG00000040667		1	1.68629	0	0	0	0	0	0	0	0	0
ENSSSCT00000056058	ENSSSCG00000021472	POLR2E	1	1.40156	0	0	0	0	0	0	0	0	0
ENSSSCT00000056061	ENSSSCG00000033957		1	2.11388	0	0	0	0	0	0	0	0	0
ENSSSCT00000056148	ENSSSCG00000032819	QPCTL	0.998511	3.97419	0	0	0.021737	0	0	0	0	0	0
ENSSSCT00000056219	ENSSSCG00000035403	RFX2	0.973221	10.5435	0	0	0.168774	0.014493	0	0	0	0.520751	0
ENSSSCT00000056273	ENSSSCG00000007076	NDUFAF5	1	3.47234	0	0	0	0	0	0	0	0	0
ENSSSCT00000056319	ENSSSCG00000040543	SPEM3	1	93.7711	0	0	0	0	0	0	0	0	0
ENSSSCT00000056333	ENSSSCG00000006779	ST7L	0.964602	57.1813	0.253057	0	0.105668	0	0.110304	1.02564	0.171209	0	0
ENSSSCT00000056378	ENSSSCG00000001908	CCDC33	0.984825	20.8869	0	0	0.015721	0	0.361496	0	0.102165	0	0
ENSSSCT00000056399	ENSSSCG00000033392	SCML4	0.989606	5.28832	0	0	0	0	0	0	0	0.187681	0
ENSSSCT00000056484	ENSSSCG00000038606		0.987603	6.32844	0.0099425	0.134494	0.0120575	0.034808	0	0.040746	0	0	0
ENSSSCT00000056489	ENSSSCG00000011670	PXYLP1	0.961878	2.90841	0.0095085	0.522833	0.014606	0	0	0.009929	0	0	0.013365
ENSSSCT00000056511	ENSSSCG00000001554	SRPK1	0.992438	77.7599	0.0309995	0.0881085	0.0073425	0.0204385	0.0189385	0.021991	0.0571235	0.0437	0.0159505
ENSSSCT00000056525	ENSSSCG00000015694	ZRANB3	0.970411	1.18229	0	0	0.195257	0	0	0	0	0	0.0298955
ENSSSCT00000056534	ENSSSCG00000035196	BTBD8	0.993814	77.2368	0	0	0.274701	0	0	0	0	0	0
ENSSSCT00000056601	ENSSSCG00000032493	TRIML1	1	14.0742	0	0	0	0	0	0	0	0	0
ENSSSCT00000056646	ENSSSCG00000040199	AFG1L	0.984866	3.029	0.209015	0	0	0	0	0	0	0	0
ENSSSCT00000056678	ENSSSCG00000003716	SS18	0.998746	38.0904	0	0	0	0	0	0.042248	0	0	0
ENSSSCT00000056740	ENSSSCG00000007252	DNMT3B	0.977567	2.22369	0	0	0.004053	0.148076	0.064127	0	0.0325555	0	0
ENSSSCT00000056783	ENSSSCG00000039660		0.966496	3.6347	0	0	0	0	0.304362	0.217392	0	0	0
ENSSSCT00000056803	ENSSSCG00000031800	CEP72	0.995556	19.8275	0	0	0	0.12912	0	0	0	0	0
ENSSSCT00000056829	ENSSSCG00000003810		1	36.0021	0	0	0	0	0	0	0	0	0
ENSSSCT00000056845	ENSSSCG00000031483		0.989255	9.11267	0	0	0.189286	0	0.051704	0	0	0	0
ENSSSCT00000056890	ENSSSCG00000000863	SYCP3	1	57.7571	0	0	0	0	0	0	0	0	0
ENSSSCT00000056993	ENSSSCG00000027002	KLHL32	0.979836	3.82199	0.330414	0	0	0	0	0	0	0	0
ENSSSCT00000056994	ENSSSCG00000008558	AGBL5	0.997876	9.37389	0	0	0.045729	0	0	0	0	0	0
ENSSSCT00000057051	ENSSSCG00000040466	FMN1	0.992574	2.02792	0	0	0	0	0	0	0	0.0768585	0
ENSSSCT00000057058	ENSSSCG00000016203	CFAP65	0.988286	3.11264	0	0	0	0	0.160761	0	0	0	0
ENSSSCT00000057124	ENSSSCG00000036351		0.991027	3.28246	0	0.111278	0.0120195	0	0	0	0	0	0
ENSSSCT00000057134	ENSSSCG00000007313	CNBD2	0.996616	19.3486	0	0	0	0.0434275	0	0	0.050483	0	0
ENSSSCT00000057171	ENSSSCG00000033050		0.993907	82.0694	0.0141475	0	0.066269	0	0.0143965	0	0.0090035	0.151299	0
ENSSSCT00000057204	ENSSSCG00000008585	PFN4	1	11.9407	0	0	0	0	0	0	0	0	0
ENSSSCT00000057299	ENSSSCG00000004289	CEP162	0.957918	1.66229	0	0	0.201447	0	0	0	0	0	0.20602
ENSSSCT00000057309	ENSSSCG00000007868	TMC5	0.990444	14.3334	0.0226945	0.088392	0	0	0.052632	0	0	0.0793395	0
ENSSSCT00000057358	ENSSSCG00000036705	RPH3AL	1	1.78218	0	0	0	0	0	0	0	0	0
ENSSSCT00000057388	ENSSSCG00000039119	PDXDC1	1	1.3069	0	0	0	0	0	0	0	0	0
ENSSSCT00000057399	ENSSSCG00000036034		1	5.7628	0	0	0	0	0	0	0	0	0
ENSSSCT00000057411	ENSSSCG00000011131	PRKCQ	0.997274	17.6811	0	0	0	0.012339	0.002037	0.005502	0	0.0498915	0.0033605
ENSSSCT00000057423	ENSSSCG00000034991		1	15.3327	0	0	0	0	0	0	0	0	0
ENSSSCT00000057436	ENSSSCG00000035850	CATSPERE	0.95957	10.6136	0.172402	0	0	0	0.188278	0	0	0.751919	0
ENSSSCT00000057449	ENSSSCG00000031168	TMEM210	0.979052	247.807	0	0	0	0.291507	0.251279	0.596925	0	0	0.0963615
ENSSSCT00000057482	ENSSSCG00000020706		0.999642	76.0378	0	0	0	0	0	0	0.014084	0	0
ENSSSCT00000057494	ENSSSCG00000039660		0.977926	18.181	0	0.666424	0.0791485	0	0	0	0	0	0
ENSSSCT00000057516	ENSSSCG00000038058	RAD51AP2	1	4.71435	0	0	0	0	0	0	0	0	0
ENSSSCT00000057533	ENSSSCG00000032244	SPESP1	0.996695	341.171	0	0	0	0	0.0519475	0	0	0.130803	0
ENSSSCT00000057570	ENSSSCG00000000223	BIN2	1	52.2419	0	0	0	0	0	0	0	0	0
ENSSSCT00000057605	ENSSSCG00000011040	CACNB2	0.993489	3.04792	0.0396165	0	0	0.044017	0	0	0	0	0
ENSSSCT00000057632	ENSSSCG00000003845		0.984533	52.3138	0	0.739309	0	0	0	0	0	0	0
ENSSSCT00000057641	ENSSSCG00000034126	ADAM20	0.998168	16.3434	0.0141475	0	0.004628	0	0.0287935	0	0	0	0
ENSSSCT00000057672	ENSSSCG00000016092	SGO2	0.974497	3.8571	0	0	0.019089	0.240301	0	0.003099	0.0328115	0	0.0975835
ENSSSCT00000057691	ENSSSCG00000001658	MRPL2	0.999716	9.73025	0	0	0	0.006081	0	0	0	0	0
ENSSSCT00000057781	ENSSSCG00000013312	HIPK3	0.997703	43.0801	0	0.065245	0	0.0151845	0	0	0	0	0
ENSSSCT00000057868	ENSSSCG00000040075		1	1.15914	0	0	0	0	0	0	0	0	0
ENSSSCT00000057893	ENSSSCG00000021342	QRICH2	0.999427	3.52105	0	0	0.007807	0	0	0	0	0	0
ENSSSCT00000057928	ENSSSCG00000024904	SEC22A	0.982239	7.89742	0	0	0	0.418215	0	0	0	0	0
ENSSSCT00000057963	ENSSSCG00000038236	MGAT4D	0.986108	77.2531	0.149813	0.156481	0	0.0882355	0.191941	0	0	0	0
ENSSSCT00000057991	ENSSSCG00000034942	STAR	0.954626	63.1261	0.778103	0	0.93066	0	0.593176	0	0	0	0
ENSSSCT00000058033	ENSSSCG00000011980	CLDND1	0.959333	3.28245	0	0	0	0	0	0	0.70295	0	0
ENSSSCT00000058078	ENSSSCG00000034746	CAPN8	0.979445	9.92423	0	0	0.361903	0	0	0	0	0.142746	0
ENSSSCT00000058133	ENSSSCG00000009417	SPERT	1	318.883	0	0	0	0	0	0	0	0	0
ENSSSCT00000058187	ENSSSCG00000034271		1	5.05915	0	0	0	0	0	0	0	0	0
ENSSSCT00000058263	ENSSSCG00000017308	CDC27	1	2.56285	0	0	0	0	0	0	0	0	0
ENSSSCT00000058345	ENSSSCG00000008650	ALLC	1	1.77526	0	0	0	0	0	0	0	0	0
ENSSSCT00000058358	ENSSSCG00000033543		0.987348	5.80847	0	0.128136	0.0120195	0	0	0	0	0.0897095	0
ENSSSCT00000058461	ENSSSCG00000032403		0.977305	15.3112	0.024234	0	0.21124	0.0606965	0.069323	0.049748	0.119786	0.062235	0.0066605
ENSSSCT00000058519	ENSSSCG00000032122		0.989409	10.242	0.034946	0	0.022655	0.0364175	0.0279355	0.056221	0.05745	0	0
ENSSSCT00000058525	ENSSSCG00000039316	GSG1	0.996403	1468.13	0.094056	0	0.1069	0	0.0456295	0	0	0	0
ENSSSCT00000058571	ENSSSCG00000038160	CNGA1	0.976312	4.85786	0	0	0	0	0.0266595	0.393623	0	0	0.0188375
ENSSSCT00000058604	ENSSSCG00000037714		1	17.721	0	0	0	0	0	0	0	0	0
ENSSSCT00000058625	ENSSSCG00000033077		1	12.8875	0	0	0	0	0	0	0	0	0
ENSSSCT00000058631	ENSSSCG00000038579	DKKL1	0.984796	264.535	0	0	0	0.290957	0	0.619646	0.026531	0	0
ENSSSCT00000058726	ENSSSCG00000010338	DYDC1	0.975289	10.9805	0.1941	0	0	0	0.432764	0	0.015393	0	0
ENSSSCT00000058735	ENSSSCG00000008346	APLF	0.995478	1.98328	0	0	0.006182	0.0043875	0.0249615	0	0.0050735	0	0.004241
ENSSSCT00000058745	ENSSSCG00000040148		1	3.57996	0	0	0	0	0	0	0	0	0
ENSSSCT00000058747	ENSSSCG00000016688	CPVL	0.997644	2.25626	0.0253485	0	0	0	0	0	0	0	0
ENSSSCT00000058809	ENSSSCG00000036566	LY6G6C	0.969066	44.0829	0.0299015	0	0.360614	0	0.520718	0.024484	0	0	0.322528
ENSSSCT00000058824	ENSSSCG00000001535	TCP11	0.955203	71.8552	0.315811	0	0.0374655	0.0616035	1.81424	0.361647	0.0147155	0	0
ENSSSCT00000058956	ENSSSCG00000037720		1	1.99836	0	0	0	0	0	0	0	0	0
ENSSSCT00000059098	ENSSSCG00000008359	RAB1A	0.980904	1.14155	0	0	0	0	0	0	0	0	0.139835
ENSSSCT00000059101	ENSSSCG00000039143		1	3.28288	0	0	0	0	0	0	0	0	0
ENSSSCT00000059139	ENSSSCG00000038717	FARS2	0.996842	3.78519	0	0	0.0128435	0.0196525	0.0105625	0	0	0	0.0017715
ENSSSCT00000059206	ENSSSCG00000011309	KIF15	1	31.2497	0	0	0	0	0	0	0	0	0
ENSSSCT00000059266	ENSSSCG00000034041		1	1.07445	0	0	0	0	0	0	0	0	0
ENSSSCT00000059311	ENSSSCG00000030371		0.954379	2.38393	0	0	0.371013	0.052411	1.72532	0	545.635	0	0
ENSSSCT00000059322	ENSSSCG00000033394	VWA3B	0.966714	4.61613	0	0	0	0	0	0	0.67691	0	0
ENSSSCT00000059334	ENSSSCG00000015841	TEX15	0.987309	1.65516	0.0547755	0	0	0	0.059937	0	0	0	0
ENSSSCT00000059366	ENSSSCG00000005961		1	3.81354	0	0	0	0	0	0	0	0	0
ENSSSCT00000059405	ENSSSCG00000004302		0.995469	38.3087	0	0	0	0	0.0438435	0	0	0.112724	0
ENSSSCT00000059454	ENSSSCG00000005834		0.994539	4.13272	0.016854	0	0	0	0.065749	0	0	0	0
ENSSSCT00000059456	ENSSSCG00000004023	FGFR1OP	0.988587	85.1178	0.187829	0	0	0	0.323594	0.003679	0.0015365	0	0
ENSSSCT00000059471	ENSSSCG00000006627	ZNF687	0.999488	1.3783	0	0	0	0	0	0	0	0	0.0040035
ENSSSCT00000059487	ENSSSCG00000010496	TCTN3	1	3.49636	0	0	0	0	0	0	0	0	0
ENSSSCT00000059526	ENSSSCG00000039977		1	9.20631	0	0	0	0	0	0	0	0	0
ENSSSCT00000059560	ENSSSCG00000003730	RNF138	0.983434	59.8898	0.845305	0	0	0	0	0	0	0	0
ENSSSCT00000059807	ENSSSCG00000040430		0.992021	19.48	0	0	0	0	0	0	0	0.242143	0
ENSSSCT00000059854	ENSSSCG00000015659	YOD1	0.964181	49.2099	0	0.305069	0.0167545	0	0.114604	0.143512	0.0148485	1.05908	0
ENSSSCT00000059895	ENSSSCG00000037625		1	9.87845	0	0	0	0	0	0	0	0	0
ENSSSCT00000059918	ENSSSCG00000040594	C3orf20	0.990946	3.86245	0	0.0771145	0	0	0	0	0.0037185	0.052187	0
ENSSSCT00000060049	ENSSSCG00000004695	WDR76	0.992244	1.15068	0	0	0.022989	0.0312005	0	0	0	0	0
ENSSSCT00000060061	ENSSSCG00000040947	REG4	1	1.28141	0	0	0	0	0	0	0	0	0
ENSSSCT00000060070	ENSSSCG00000002747	PMFBP1	0.991714	42.1757	0	0	0	0	0.259995	0	0	0.050927	0
ENSSSCT00000060072	ENSSSCG00000031324	ZYG11A	0.981745	6.48004	0	0.163667	0.031597	0.010389	0	0	0	0.147502	0
ENSSSCT00000060076	ENSSSCG00000040866	CNTD1	0.985852	61.3547	0	0	0	0	0.049838	0.612214	0	0	0
ENSSSCT00000060163	ENSSSCG00000000095	GTPBP1	0.983727	1.90955	0	0.086465	0	0	0	0	0	0	0.0762585
ENSSSCT00000060173	ENSSSCG00000021265	ACR	0.99811	140.818	0	0	0.0153695	0	0	0	0	0	0.071464
ENSSSCT00000060190	ENSSSCG00000020758	NQO2	1	11.7439	0	0	0	0	0	0	0	0	0
ENSSSCT00000060191	ENSSSCG00000031274	F12	0.9599	5.24278	0	0	0.0216275	0	0	0	168.679	0	0
ENSSSCT00000060313	ENSSSCG00000040579	ZNF683	0.971482	66.9158	0	0	0.838038	0	0	0	0.606348	0	0
ENSSSCT00000060315	ENSSSCG00000035670		1	25.0871	0	0	0	0	0	0	0	0	0
ENSSSCT00000060322	ENSSSCG00000030211	NBR1	0.9809	38.0194	0	0.877336	0	0	0	0	0	0	0
ENSSSCT00000060411	ENSSSCG00000031994		1	1.44772	0	0	0	0	0	0	0	0	0
ENSSSCT00000060416	ENSSSCG00000031766		1	1.20996	0	0	0	0	0	0	0	0	0
ENSSSCT00000060476	ENSSSCG00000033726		0.998197	36.0129	0.060365	0	0	0	0	0	0	0	0
ENSSSCT00000060499	ENSSSCG00000012125		0.969499	4.4759	0	0	0	0	0	0	0	0.594832	0
ENSSSCT00000060500	ENSSSCG00000023001	CCDC149	0.995788	1.48573	0.0163185	0	0	0	0.0185015	0	0	0	0
ENSSSCT00000060515	ENSSSCG00000006661	VPS45	1	1.41053	0	0	0	0	0	0	0	0	0
ENSSSCT00000060607	ENSSSCG00000024584	SPEM2	1	4.28272	0	0	0	0	0	0	0	0	0
ENSSSCT00000060680	ENSSSCG00000039107		0.984554	13.522	0	0	0.055783	0	0	0.184531	0	0.159903	0
ENSSSCT00000060686	ENSSSCG00000034291	ZAR1L	0.95849	2.58056	0.094113	0	0.026332	0.0322785	0.0217355	0.025691	0.055649	0.231378	0.0198505
ENSSSCT00000060713	ENSSSCG00000038037	SPTY2D1OS	0.996189	331.497	0.220358	0	0	0	0	0	0	0	0
ENSSSCT00000060762	ENSSSCG00000016673	GHRHR	0.953518	1.14692	0	0	0	0	0.045833	0	0	6.87057	0.055745
ENSSSCT00000060809	ENSSSCG00000000894	CCDC38	0.990103	25.6445	0.025264	0	0	0	0.023606	0	0.250698	0	0.020627
ENSSSCT00000060926	ENSSSCG00000038177	SPATA16	1	182.961	0	0	0	0	0	0	0	0	0
ENSSSCT00000060932	ENSSSCG00000031133	MAGEB5	1	12.7631	0	0	0	0	0	0	0	0	0
ENSSSCT00000060974	ENSSSCG00000011811	LPP	0.995986	3.40977	0	0	0	0.052216	0	0.002705	0	0	0
ENSSSCT00000060992	ENSSSCG00000007305	SPAG4	1	15.2191	0	0	0	0	0	0	0	0	0
ENSSSCT00000061003	ENSSSCG00000022661	FCHO2	0.977593	2.31188	0.040302	0.209888	0.0035055	0	0	0	0	0	0.0079855
ENSSSCT00000061013	ENSSSCG00000031832		0.962782	4.04073	0	0	0	0	0	0	0	0.719118	0
ENSSSCT00000061029	ENSSSCG00000026746		0.974914	14.4767	0	0	0.856107	0	0	0	0	0	0
ENSSSCT00000061035	ENSSSCG00000003972	SLFNL1	0.959807	4.252	0	0	0.122922	0.412345	0.148884	0	0	0	0
ENSSSCT00000061112	ENSSSCG00000034298		0.998484	1.45132	0.012306	0	0	0	0	0	0	0	0
ENSSSCT00000061132	ENSSSCG00000023771		0.993532	1.00486	0	0	0.009264	0	0.0317605	0	0	0	0
ENSSSCT00000061184	ENSSSCG00000039471		1	3.90336	0	0	0	0	0	0	0	0	0
ENSSSCT00000061227	ENSSSCG00000034623	ADAM2	0.996232	1.43017	0	0	0	0	0.0305735	0	0	0	0
ENSSSCT00000061248	ENSSSCG00000020706		0.978217	24.4827	0	0	0	0	0	0.778872	0.0605775	0	0
ENSSSCT00000061255	ENSSSCG00000040820		0.962948	8.49441	0.24599	0.150946	0.0238395	0	0.259601	0	0.0027045	0.125009	0.015295
ENSSSCT00000061268	ENSSSCG00000037021		1	2.51567	0	0	0	0	0	0	0	0	0
ENSSSCT00000061283	ENSSSCG00000040594	C3orf20	1	1.97029	0	0	0	0	0	0	0	0	0
ENSSSCT00000061454	ENSSSCG00000008372	EHBP1	0.972287	31.3576	0	0	1.38017	0	0	0	0	0	0
ENSSSCT00000061474	ENSSSCG00000032832	TEX36	0.99834	39.108	0.007276	0.040046	0.008677	0	0	0	0	0	0
ENSSSCT00000061521	ENSSSCG00000035612	COX6B2	0.989026	245.21	0	0	0	0.604013	0	0	0.0161105	0	0.056917
ENSSSCT00000061531	ENSSSCG00000023654		1	190.189	0	0	0	0	0	0	0	0	0
ENSSSCT00000061532	ENSSSCG00000003803	C1orf141	0.98423	24.6036	0.0216065	0.0896505	0.0448325	0	0	0.33879	0	0	0.0175335
ENSSSCT00000061533	ENSSSCG00000035318	NUP58	0.978687	11.7729	0	0	0.099736	0	0.170151	0.029229	0.021197	0.205175	0
ENSSSCT00000061582	ENSSSCG00000010258	AIFM2	0.96037	17.2496	0.099784	0	0.852304	0	0	0.003752	0.0589475	0	0.30116
ENSSSCT00000061613	ENSSSCG00000013243	DDB2	1	1.08207	0	0	0	0	0	0	0	0	0
ENSSSCT00000061623	ENSSSCG00000006604	CRNN	0.983576	1.70853	0	0	0.070618	0	0.0324835	0	0	0.048205	0
ENSSSCT00000061671	ENSSSCG00000032608		0.984878	180.339	0.274079	0.47223	0	0	0.08196	0	0	0	0
ENSSSCT00000061703	ENSSSCG00000014239	CEP120	1	14.471	0	0	0	0	0	0	0	0	0
ENSSSCT00000062084	ENSSSCG00000013440	ATP8B3	1	6.6626	0	0	0	0	0	0	0	0	0
ENSSSCT00000062096	ENSSSCG00000025711	MEIOB	0.985584	2.63429	0	0	0.047319	0.0385035	0	0.032856	0	0	0.052409
ENSSSCT00000062103	ENSSSCG00000031976	ANKRD53	0.974073	12.27	0	0	0.679412	0	0	0.088561	0	0	0
ENSSSCT00000062142	ENSSSCG00000031922		1	9.31286	0	0	0	0	0	0	0	0	0
ENSSSCT00000062241	ENSSSCG00000033277	IQCF5	0.99768	127.44	0.009937	0	0	0	0.095811	0	0	0	0
ENSSSCT00000062242	ENSSSCG00000036316		1	3.21815	0	0	0	0	0	0	0	0	0
ENSSSCT00000062254	ENSSSCG00000039911	DEFB135	1	4.95586	0	0	0	0	0	0	0	0	0
ENSSSCT00000062271	ENSSSCG00000032808		0.972522	12.3285	0	0	0.404833	0	0	0.101645	0.130006	0	0.084967
ENSSSCT00000062315	ENSSSCG00000032210		1	1.95401	0	0	0	0	0	0	0	0	0
ENSSSCT00000062322	ENSSSCG00000039345	FATE1	0.991718	142.274	0	0	0.073657	0	0.348519	0	0	0	0
ENSSSCT00000062366	ENSSSCG00000032972		1	3.57779	0	0	0	0	0	0	0	0	0
ENSSSCT00000062467	ENSSSCG00000031522	ASB17	1	211.072	0	0	0	0	0	0	0	0	0
ENSSSCT00000062474	ENSSSCG00000040550	CASC1	0.968969	8.83594	0.893539	0	0	0	0	0	0	0	0
ENSSSCT00000062547	ENSSSCG00000011850		0.981818	2.96718	0.007045	0	0.0254705	0.0207275	0	0.168897	0	0	0.016889
ENSSSCT00000062569	ENSSSCG00000036536	WDR53	0.994412	37.868	0	0	0	0	0	0	0.202092	0	0
ENSSSCT00000062576	ENSSSCG00000013884	MAP1S	1	13.3251	0	0	0	0	0	0	0	0	0
ENSSSCT00000062608	ENSSSCG00000029264	PKMYT1	0.995596	2.9265	0	0	0	0.041614	0	0	0	0	0.0135295
ENSSSCT00000062610	ENSSSCG00000027196		0.997046	4.00277	0	0	0	0	0.043735	0	0	0	0
ENSSSCT00000062630	ENSSSCG00000000982	TTLL8	0.992866	1.3564	0.0196605	0	0	0	0.036206	0	0	0	0
ENSSSCT00000062645	ENSSSCG00000035444	ZFP42	1	1.32394	0	0	0	0	0	0	0	0	0
ENSSSCT00000062715	ENSSSCG00000003476		1	1.16827	0	0	0	0	0	0	0	0	0
ENSSSCT00000062774	ENSSSCG00000036444	TEX22	0.997267	15.3597	0	0	0	0	0.07115	0	0	0	0
ENSSSCT00000062827	ENSSSCG00000037075		0.979745	26.7577	0	0	0.179088	0	0	0	0	0.554433	0
ENSSSCT00000062897	ENSSSCG00000015074	SIDT2	0.972985	2.30857	0	0	0.32108	0	0.012548	0	0	0	0
ENSSSCT00000063074	ENSSSCG00000039547		1	6.66205	0	0	0	0	0	0	0	0	0
ENSSSCT00000063121	ENSSSCG00000036112		1	2.08496	0	0	0	0	0	0	0	0	0
ENSSSCT00000063169	ENSSSCG00000040376		0.992992	2.43193	0	0	0.020424	0	0	0.039855	0	0	0.01865
ENSSSCT00000063219	ENSSSCG00000036764		0.987262	1.11362	0	0	0.089584	0	0	0	0	0	0
ENSSSCT00000063374	ENSSSCG00000027135	PPM1G	0.954551	8.25474	0.259747	0.137322	0.163721	0.0134595	0.199949	0	0.126088	0	0.088233
ENSSSCT00000063382	ENSSSCG00000007235	TPX2	0.981357	1.39955	0	0	0	0	0.112357	0.041203	0	0	0
ENSSSCT00000063459	ENSSSCG00000016346	MAD2L1BP	1	16.8797	0	0	0	0	0	0	0	0	0
ENSSSCT00000063506	ENSSSCG00000001683	POLH	0.977658	3.57904	0.0090725	0	0.007348	0.005653	0	0	0.017226	0.305876	0
ENSSSCT00000063523	ENSSSCG00000009319	PAN3	1	3.92837	0	0	0	0	0	0	0	0	0
ENSSSCT00000063568	ENSSSCG00000036395	TMCO2	0.978871	458.224	0	0.890603	0	0.0658045	0.403741	0	0.06016	0	0.069744
ENSSSCT00000063572	ENSSSCG00000016069	CCDC150	0.983056	7.01009	0	0	0.204018	0.1407	0	0	0	0	0
ENSSSCT00000063605	ENSSSCG00000036177		0.9968	43.2661	0.0638575	0	0	0	0.0483995	0	0	0	0
ENSSSCT00000063620	ENSSSCG00000000612	ATF7IP	0.997271	1.79332	0	0.021368	0	0	0.0028305	0	0	0	0.0012615
ENSSSCT00000063669	ENSSSCG00000028166		0.997617	118.166	0	0	0	0	0	0	0.0409385	0	0.064374
ENSSSCT00000063676	ENSSSCG00000026731	CEP85	0.997029	2.12731	0	0	0	0	0	0	0	0	0.0309535
ENSSSCT00000063679	ENSSSCG00000004782		0.999348	8.25646	0	0	0	0	0	0	0	0	0.0131375
ENSSSCT00000063710	ENSSSCG00000033906		1	24.9098	0	0	0	0	0	0	0	0	0
ENSSSCT00000063728	ENSSSCG00000026221		0.998926	134.867	0	0	0	0	0	0	0.0485995	0	0
ENSSSCT00000063734	ENSSSCG00000030850	TEX11	0.98836	2.88453	0	0	0	0	0.152761	0	0	0	0
ENSSSCT00000063778	ENSSSCG00000030168	CYP19A1	1	2.62886	0	0	0	0	0	0	0	0	0
ENSSSCT00000063827	ENSSSCG00000004149	NHSL1	0.959334	1.28703	0.034116	0	0.072138	0.08707	0	0.043905	0	0	0.0758515
ENSSSCT00000063868	ENSSSCG00000025367		0.997406	81.5313	0	0	0	0	0	0	0.108524	0	0
ENSSSCT00000063899	ENSSSCG00000025941	PTP4A1	0.953424	15.6004	0	0	0	0	0	0	2.24682	0	0
ENSSSCT00000063904	ENSSSCG00000015649	DYRK3	1	4.29637	0	0	0	0	0	0	0	0	0
ENSSSCT00000063917	ENSSSCG00000040927		1	2.77199	0	0	0	0	0	0	0	0	0
ENSSSCT00000063996	ENSSSCG00000034054		0.990772	8.91422	0	0	0	0	0	0	0	0.209889	0
ENSSSCT00000064003	ENSSSCG00000033398	HIST1H1T	0.97202	12.2261	0.120035	0	0	0.049005	0.152116	0.268847	0.029606	0	0.0834515
ENSSSCT00000064121	ENSSSCG00000009181	C4orf17	0.998078	31.7635	0	0	0	0	0.062215	0	0	0	0
ENSSSCT00000064178	ENSSSCG00000001611	NFYA	0.97212	2.77681	0	0	0	0	0.395763	0	0	0	0
ENSSSCT00000064179	ENSSSCG00000028840	EZH2	0.976817	69.2431	0	0	0.039746	0	0	0	0.0319625	0	1.26305
ENSSSCT00000064183	ENSSSCG00000000483		0.977168	12.2884	0	0	0	0	0	0.669532	0.019208	0	0
ENSSSCT00000064192	ENSSSCG00000040466	FMN1	1	4.60701	0	0	0	0	0	0	0	0	0
ENSSSCT00000064259	ENSSSCG00000002620	EFHC1	0.961705	31.0008	1.25458	0	0	0	0.464502	0	0	0	0
ENSSSCT00000064288	ENSSSCG00000040466	FMN1	0.989786	17.5605	0.195349	0	0	0	0.0942545	0	0	0	0
ENSSSCT00000064314	ENSSSCG00000009764	CCDC92	0.998892	1.58784	0.0026395	0.006869	0	0	0	0	0	0	0
ENSSSCT00000064350	ENSSSCG00000000884	APAF1	1	1.56493	0	0	0	0	0	0	0	0	0
ENSSSCT00000064394	ENSSSCG00000006645	SETDB1	0.964411	4.43874	0	0	0	0	0.267336	0	0	0	0.357338
ENSSSCT00000064410	ENSSSCG00000040821		1	3.18275	0	0	0	0	0	0	0	0	0
ENSSSCT00000064444	ENSSSCG00000015291	LEMD1	1	85.1423	0	0	0	0	0	0	0	0	0
ENSSSCT00000064499	ENSSSCG00000003986		0.964022	16.7354	0.936441	0	0	0	0.181764	0	0.108773	0	0
ENSSSCT00000064529	ENSSSCG00000038651	FNDC11	0.995751	119.888	0.190049	0	0	0	0	0	0	0	0.0093985
ENSSSCT00000064568	ENSSSCG00000035315	TEX50	0.987468	176.802	0	0	0	0	0	0	0	0.793799	0
ENSSSCT00000064588	ENSSSCG00000032405	TMEM190	0.995982	481.184	0	0	0	0	0	0.205864	0	0	0.03689
ENSSSCT00000064596	ENSSSCG00000013377	USH1C	0.956476	1.28576	0	0	0	0	0	11.2446	0.167161	0	0
ENSSSCT00000064658	ENSSSCG00000039313		1	74.5251	0	0	0	0	0	0	0	0	0
ENSSSCT00000064669	ENSSSCG00000008564	CIB4	0.991783	4.82169	0.0139685	0	0	0	0.12345	0	0	0	0
ENSSSCT00000064690	ENSSSCG00000021118	GSPT1	0.975396	8.99143	0	0	0	0	0.576911	0.055708	0	0	0
ENSSSCT00000064878	ENSSSCG00000002706	ADAT1	1	10.0368	0	0	0	0	0	0	0	0	0
ENSSSCT00000064928	ENSSSCG00000003149	TULP2	0.978069	6.1216	0.224254	0	0	0	0.145086	0	0	0	0.0509215
ENSSSCT00000064937	ENSSSCG00000003736	ASXL3	1	2.57526	0	0	0	0	0	0	0	0	0
ENSSSCT00000064969	ENSSSCG00000033594		0.995337	21.5414	0.031906	0	0.035785	0.04236	0	0	0.004146	0	0.0187255
ENSSSCT00000064977	ENSSSCG00000012004	LIPI	0.996919	15.4196	0.047552	0	0	0	0	0	0	0.0316375	0
ENSSSCT00000065067	ENSSSCG00000036407		1	371.522	0	0	0	0	0	0	0	0	0
ENSSSCT00000065084	ENSSSCG00000004048	TCP1	0.991845	5.07123	0	0	0	0	0.141531	0	0	0	0
ENSSSCT00000065162	ENSSSCG00000032865	DEFB136	1	1.57441	0	0	0	0	0	0	0	0	0
ENSSSCT00000065213	ENSSSCG00000037575	FKBP14	0.981515	3.59459	0	0	0.047853	0	0	0	0	0.229909	0
ENSSSCT00000065221	ENSSSCG00000036621	FAM229B	0.98652	136.695	0.0610085	0	0.017441	0.033237	0.249883	0.071143	0	0.204604	0.0104435
ENSSSCT00000065226	ENSSSCG00000022055	GLIPR1L1	0.968609	2.00853	0	0	0	0	0	0	0	0.36503	0
ENSSSCT00000065324	ENSSSCG00000040331		1	16.3829	0	0	0	0	0	0	0	0	0
ENSSSCT00000065337	ENSSSCG00000021170	FAR1	0.999056	6.20284	0	0	0	0	0	0	0	0	0.016912
ENSSSCT00000065371	ENSSSCG00000034080	DEFB128	0.994922	3.29281	0	0	0.012014	0.0179255	0	0	0.025804	0	0.011459
ENSSSCT00000065400	ENSSSCG00000020878	HNRNPLL	0.967535	4.43892	0.0676085	0	0.04207	0.0530675	0.279988	0	0	0	0.093788
ENSSSCT00000065426	ENSSSCG00000033486		0.996774	1.29481	0	0	0.024408	0	0	0	0	0	0
ENSSSCT00000065504	ENSSSCG00000002908	ZBTB32	0.95714	2.37644	0	0	0.0356285	0.0721195	0.0429005	0.023879	0.247821	0.055811	0.0237
ENSSSCT00000065508	ENSSSCG00000038703	CCDC178	1	18.1653	0	0	0	0	0	0	0	0	0
ENSSSCT00000065509	ENSSSCG00000017920		0.970196	25.7342	0.222533	0	0.458418	0.111671	0.05722	0	0.135827	0	0.01436
ENSSSCT00000065516	ENSSSCG00000037471		0.996238	151.886	0.007641	0	0.0490515	0.0141605	0.013112	0.035402	0.003447	0.033371	0.0167895
ENSSSCT00000065581	ENSSSCG00000015258	GLB1L2	1	1.09559	0	0	0	0	0	0	0	0	0
ENSSSCT00000065596	ENSSSCG00000030168	CYP19A1	0.95855	129.744	0	0	0	0	5.15939	0	0	0	0
ENSSSCT00000065604	ENSSSCG00000040310		1	2.18194	0	0	0	0	0	0	0	0	0
ENSSSCT00000065617	ENSSSCG00000030335		0.971478	34.1534	0.605293	0.216943	0	0.0056585	0.263672	0	0.004469	0	0
ENSSSCT00000065634	ENSSSCG00000036326	LATS2	1	1.31396	0	0	0	0	0	0	0	0	0
ENSSSCT00000065713	ENSSSCG00000023041	PCBP3	0.980491	1.57557	0	0	0	0.180706	0	0	0	0	0
ENSSSCT00000065762	ENSSSCG00000040795		0.990765	5.90612	0	0	0	0	0.174238	0	0	0	0
ENSSSCT00000065769	ENSSSCG00000038552		0.987446	62.4213	0.017656	0	0	0	0.141818	0	0	0.348838	0.01968
ENSSSCT00000065801	ENSSSCG00000040428	C20orf141	1	46.6641	0	0	0	0	0	0	0	0	0
ENSSSCT00000065843	ENSSSCG00000039994	ACTRT3	0.989769	108.274	0.0809375	0	0.03743	0.0441385	0.140421	0	0.023798	0.083639	0.0399565
ENSSSCT00000065936	ENSSSCG00000025139	ZNF507	0.998586	1.34552	0.0028695	0.004395	0.003342	0.000261	0	0	0	0	0
ENSSSCT00000065941	ENSSSCG00000034036		0.984109	4.27785	0	0	0	0	0	0	0	0.268605	0
ENSSSCT00000065943	ENSSSCG00000007157	SLC4A11	1	5.77353	0	0	0	0	0	0	0	0	0
ENSSSCT00000066053	ENSSSCG00000012306	AKAP4	0.99879	596.954	0	0	0.0720845	0	0	0	0	0	0
ENSSSCT00000066124	ENSSSCG00000036490		0.996419	7.22181	0.0702645	0	0	0	0	0	0	0	0
ENSSSCT00000066153	ENSSSCG00000008186	TSGA10	1	6.67254	0	0	0	0	0	0	0	0	0
ENSSSCT00000066197	ENSSSCG00000034888		0.993331	21.3483	0	0	0.204975	0	0	0	0	0	0
ENSSSCT00000066199	ENSSSCG00000034963	IQCH	0.984103	13.8212	0	0.240119	0	0	0.065412	0	0	0.113109	0
ENSSSCT00000066366	ENSSSCG00000030018	ZNF396	0.999916	11.1534	0	0	0	0	0.0018855	0	0	0	0
